# Supplementary material for: Global phylogenomic diversity of Brucella abortus: spread of a dominant lineage
Source: Front Microbiol. 2023 Nov 29;14:1287046. doi: 10.3389/fmicb.2023.1287046 (PMC10716283; doi:10.3389/fmicb.2023.1287046)
Supplement: Supplementary Table 1 — Summary data for genomes making up major clades A–D, including GenBank Accession Number or SRA identifier for sequencing data. Genome information including strain name, country of origin, year of collection, and host largely come from the National Center for Biotechnology Information (NCBI) GenBank BioSample Attributes metadata fields. [file Table_1.XLSX]

## Sheet: Table 1
SampleTreeName	BioSample	Accession-BVBRC_ID	Strain_Sample	Date	Country	Latitude UTM	Longitude UTM	Location	Host	Host Scientific name	Note	Clade
B11-0011_2010_USA	SAMN02841015	SRR1371322	B11-0011	2010	USA	39.8348	-99.4339	Montana	Bison	Bos bison	Production, not wild	D
B11-0053_2010_USA	SAMN02841019	SRR1371326	B11-0053	2010	USA	39.8348	-99.4339	Wyoming	Bison	Bos bison	Production, not wild	D
B12-0028_2011_USA	SAMN02841027	SRR1371334	B12-0028	2011	USA	39.8348	-99.4339	Montana	Bison	Bos bison	Production, not wild	D
B12-0219_2012_USA	SAMN02841028	SRR1371335	B12-0219	2012	USA	39.8348	-99.4339	Wyoming	Bison	Bos bison	Production, not wild	D
B12-0228_2012_USA	SAMN02841029	SRR1371336	B12-0228	2012	USA	39.8348	-99.4339	Wyoming	Bison	Bos bison	Production, not wild	D
B12-0230_2012_USA	SAMN02841030	SRR1371337	B12-0230	2012	USA	39.8348	-99.4339	Wyoming	Bison	Bos bison	Production, not wild	D
B12-0232_2012_USA	SAMN02841031	SRR1371338	B12-0232	2012	USA	39.8348	-99.4339	Wyoming	Bison	Bos bison	Production, not wild	D
B12-0233_2012_USA	SAMN02841032	SRR1371339	B12-0233	2012	USA	39.8348	-99.4339	Wyoming	Bison	Bos bison	Production, not wild	D
B12-0234_2012_USA	SAMN02841033	SRR1371340	B12-0234	2012	USA	39.8348	-99.4339	Wyoming	Bison	Bos bison	Production, not wild	D
B12-0235_2012_USA	SAMN02841034	SRR1371341	B12-0235	2012	USA	39.8348	-99.4339	Wyoming	Bison	Bos bison	Production, not wild	D
B12-0238_2012_USA	SAMN02841035	SRR1371342	B12-0238	2012	USA	39.8348	-99.4339	Wyoming	Bison	Bos bison	Production, not wild	D
B12-0240_2012_USA	SAMN02841036	SRR1371343	B12-0240	2012	USA	39.8348	-99.4339	Wyoming	Bison	Bos bison	Production, not wild	D
B12-0241_2012_USA	SAMN02841037	SRR1371344	B12-0241	2012	USA	39.8348	-99.4339	Wyoming	Bison	Bos bison	Production, not wild	D
B12-0242_2012_USA	SAMN02841038	SRR1371345	B12-0242	2012	USA	39.8348	-99.4339	Wyoming	Bison	Bos bison	Production, not wild	D
B12-0243_2012_USA	SAMN02841039	SRR1371346	B12-0243	2012	USA	39.8348	-99.4339	Wyoming	Bison	Bos bison	Production, not wild	D
B12-0250_2012_USA	SAMN02841040	SRR1371347	B12-0250	2012	USA	39.8348	-99.4339	Wyoming	Bison	Bos bison	Production, not wild	D
B12-0252_2012_USA	SAMN02841041	SRR1371348	B12-0252	2012	USA	39.8348	-99.4339	Wyoming	Bison	Bos bison	Production, not wild	D
B12-0256_2012_USA	SAMN02841042	SRR1371349	B12-0256	2012	USA	39.8348	-99.4339	Wyoming	Bison	Bos bison	Production, not wild	D
B12-0266_2012_USA	SAMN02841043	SRR1371350	B12-0266	2012	USA	39.8348	-99.4339	Wyoming	Bison	Bos bison	Production, not wild	D
B12-0268_2012_USA	SAMN02841044	SRR1371351	B12-0268	2012	USA	39.8348	-99.4339	Wyoming	Bison	Bos bison	Production, not wild	D
B12-0270_2012_USA	SAMN02841045	SRR1371352	B12-0270	2012	USA	39.8348	-99.4339	Wyoming	Bison	Bos bison	Production, not wild	D
B12-0271_2012_USA	SAMN02841046	SRR1371353	B12-0271	2012	USA	39.8348	-99.4339	Wyoming	Bison	Bos bison	Production, not wild	D
B12-0275_2012_USA	SAMN02841047	SRR1371354	B12-0275	2012	USA	39.8348	-99.4339	Wyoming	Bison	Bos bison	Production, not wild	D
B12-0276_2012_USA	SAMN02841048	SRR1371355	B12-0276	2012	USA	39.8348	-99.4339	Wyoming	Bison	Bos bison	Production, not wild	D
B12-0277_2012_USA	SAMN02841049	SRR1371356	B12-0277	2012	USA	39.8348	-99.4339	Wyoming	Bison	Bos bison	Production, not wild	D
B12-0332_2012_USA	SAMN02841050	SRR1371357	B12-0332	2012	USA	39.8348	-99.4339	Idaho	Bison	Bos bison	Production, not wild	D
B12-0425_2012_USA	SAMN02841051	SRR1371358	B12-0425	2012	USA	39.8348	-99.4339	Wyoming	Bison	Bos bison	Production, not wild	D
B12-0429_2012_USA	SAMN02841052	SRR1371359	B12-0429	2012	USA	39.8348	-99.4339	Wyoming	Bison	Bos bison	Production, not wild	D
B12-0431_2012_USA	SAMN02841053	SRR1371360	B12-0431	2012	USA	39.8348	-99.4339	Wyoming	Bison	Bos bison	Production, not wild	D
B01-0065_2000_USA	SAMN04393418	SRR3096322	B01-0065	2000	USA	42.9935	-107.829	Wyoming	Bison	Bos bison		D
B01-0154_2001_USA	SAMN04393419	SRR3096323	B01-0154	2001	USA	42.9935	-107.829	Wyoming	Bison	Bos bison		D
B01-0174_2001_USA	SAMN04393420	SRR3096324	B01-0174	2001	USA	42.9935	-107.829	Wyoming	Bison	Bos bison		D
B01-0206_2001_USA	SAMN04393421	SRR3096325	B01-0206	2001	USA	42.9935	-107.829	Wyoming	Bison	Bos bison		D
B01-0305_2001_USA	SAMN04393422	SRR3096326	B01-0305	2001	USA	42.9935	-107.829	Wyoming	Bison	Bos bison		D
B01-0308_2001_USA	SAMN04393423	SRR3096327	B01-0308	2001	USA	42.9935	-107.829	Wyoming	Bison	Bos bison		D
B01-0314_2001_USA	SAMN04393424	SRR3096328	B01-0314	2001	USA	42.9935	-107.829	Wyoming	Bison	Bos bison		D
B01-0505_2001_USA	SAMN04393425	SRR3096329	B01-0505	2001	USA	42.9935	-107.829	Wyoming	Bison	Bos bison		D
B02-0137_2002_USA	SAMN04393428	SRR3096332	B02-0137	2002	USA	46.8607	-109.526	Montana	Bison	Bos bison		D
B02-0186_2002_USA	SAMN04393429	SRR3096333	B02-0186	2002	USA	46.8607	-109.526	Montana	Bison	Bos bison		D
B03-0136_2003_USA	SAMN04393440	SRR3096344	B03-0136	2003	USA	46.8607	-109.526	Montana	Bison	Bos bison		D
B05-0018_2001_USA	SAMN04393450	SRR3096354	B05-0018	2001	USA	42.9935	-107.829	Wyoming	Bison	Bos bison		D
B05-0019_2001_USA	SAMN04393451	SRR3096355	B05-0019	2001	USA	42.9935	-107.829	Wyoming	Bison	Bos bison		D
B05-0999_2005_USA	SAMN04393455	SRR3096359	B05-0999	2005	USA	42.9935	-107.829	Wyoming	Bison	Bos bison		D
B05-1282_2005_USA	SAMN04393456	SRR3096360	B05-1282	2005	USA	46.8607	-109.526	Montana	Bison	Bos bison		D
B08-0404_2008_USA	SAMN04393464	SRR3096368	B08-0404	2008	USA	46.8607	-109.526	Montana	Bison	Bos bison		D
B08-0423_2008_USA	SAMN04393465	SRR3096369	B08-0423	2008	USA	46.8607	-109.526	Montana	Bison	Bos bison		D
B08-0440_2008_USA	SAMN04393466	SRR3096370	B08-0440	2008	USA	46.8607	-109.526	Montana	Bison	Bos bison		D
B08-0783_2008_USA	SAMN04393468	SRR3096372	B08-0783	2008	USA	46.8607	-109.526	Montana	Bison	Bos bison		D
B08-0795_2008_USA	SAMN04393469	SRR3096373	B08-0795	2008	USA	46.8607	-109.526	Montana	Bison	Bos bison		D
B08-0921_2008_USA	SAMN04393470	SRR3096374	B08-0921	2008	USA	46.8607	-109.526	Montana	Bison	Bos bison		D
B08-0951_2008_USA	SAMN04393471	SRR3096375	B08-0951	2008	USA	46.8607	-109.526	Montana	Bison	Bos bison		D
B08-1019_2008_USA	SAMN04393472	SRR3096376	B08-1019	2008	USA	46.8607	-109.526	Montana	Bison	Bos bison		D
B08-1080_2008_USA	SAMN04393473	SRR3096377	B08-1080	2008	USA	46.8607	-109.526	Montana	Bison	Bos bison		D
B09-0553_2009_USA	SAMN04393482	SRR3096386	B09-0553	2009	USA	46.8607	-109.526	Montana	Bison	Bos bison		D
SRR3096407_B10-0973_2010_USA	SAMN04393503	SRR3096407	B10-0973	2010	USA	46.8607	-109.526	Montana	Bison	Bos bison		D
B10-0975_2010_USA	SAMN04393504	SRR3096408	B10-0975	2010	USA	46.8607	-109.526	Montana	Bison	Bos bison		D
B11-0141_2008_USA	SAMN04393508	SRR3096412	B11-0141	2008	USA	42.9935	-107.829	Wyoming	Bison	Bos bison		D
B11-0248_2010_USA	SAMN04393521	SRR3096425	B11-0248	2010	USA	42.9935	-107.829	Wyoming	Bison	Bos bison		D
B11-0249_2010_USA	SAMN04393522	SRR3096426	B11-0249	2010	USA	42.9935	-107.829	Wyoming	Bison	Bos bison		D
B11-0250_2010_USA	SAMN04393523	SRR3096427	B11-0250	2010	USA	42.9935	-107.829	Wyoming	Bison	Bos bison		D
B11-0251_2010_USA	SAMN04393524	SRR3096428	B11-0251	2010	USA	42.9935	-107.829	Wyoming	Bison	Bos bison		D
B11-0252_2010_USA	SAMN04393525	SRR3096429	B11-0252	2010	USA	42.9935	-107.829	Wyoming	Bison	Bos bison		D
B11-0253_2010_USA	SAMN04393526	SRR3096430	B11-0253	2010	USA	42.9935	-107.829	Wyoming	Bison	Bos bison		D
B11-0254_2010_USA	SAMN04393527	SRR3096431	B11-0254	2010	USA	42.9935	-107.829	Wyoming	Bison	Bos bison		D
B11-0255_2010_USA	SAMN04393528	SRR3096432	B11-0255	2010	USA	42.9935	-107.829	Wyoming	Bison	Bos bison		D
B11-0256_2010_USA	SAMN04393529	SRR3096433	B11-0256	2010	USA	42.9935	-107.829	Wyoming	Bison	Bos bison		D
B11-0257_2010_USA	SAMN04393530	SRR3096434	B11-0257	2010	USA	42.9935	-107.829	Wyoming	Bison	Bos bison		D
B11-0258_2010_USA	SAMN04393531	SRR3096435	B11-0258	2010	USA	42.9935	-107.829	Wyoming	Bison	Bos bison		D
B11-0259_2010_USA	SAMN04393532	SRR3096436	B11-0259	2010	USA	42.9935	-107.829	Wyoming	Bison	Bos bison		D
B11-0260_2010_USA	SAMN04393533	SRR3096437	B11-0260	2010	USA	42.9935	-107.829	Wyoming	Bison	Bos bison		D
B11-0261_2010_USA	SAMN04393534	SRR3096438	B11-0261	2010	USA	42.9935	-107.829	Wyoming	Bison	Bos bison		D
B11-0262_2010_USA	SAMN04393535	SRR3096439	B11-0262	2010	USA	42.9935	-107.829	Wyoming	Bison	Bos bison		D
B11-0442_2011_USA	SAMN04393542	SRR3096446	B11-0442	2011	USA	46.8607	-109.526	Montana	Bison	Bos bison		D
B11-0469_2011_USA	SAMN04393543	SRR3096447	B11-0469	2011	USA	46.8607	-109.526	Montana	Bison	Bos bison		D
B11-0473_2011_USA	SAMN04393544	SRR3096448	B11-0473	2011	USA	46.8607	-109.526	Montana	Bison	Bos bison		D
B11-0480_2011_USA	SAMN04393545	SRR3096449	B11-0480	2011	USA	46.8607	-109.526	Montana	Bison	Bos bison		D
B11-0488_2011_USA	SAMN04393546	SRR3096450	B11-0488	2011	USA	46.8607	-109.526	Montana	Bison	Bos bison		D
B11-0574_2011_USA	SAMN04393547	SRR3096451	B11-0574	2011	USA	46.8607	-109.526	Montana	Bison	Bos bison		D
B12-0333_2012_USA	SAMN04393553	SRR3096457	B12-0333	2012	USA	43.5122	-114.301	Idaho	Bison	Bos bison		D
B12-0419_2012_USA	SAMN04393580	SRR3096484	B12-0419	2012	USA	42.9935	-107.829	Wyoming	Bison	Bos bison		D
B12-0460_2012_USA	SAMN04393581	SRR3096485	B12-0460	2012	USA	46.8607	-109.526	Montana	Bison	Bos bison		D
B12-0578_2012_USA	SAMN04393583	SRR3096487	B12-0578	2012	USA	46.8607	-109.526	Montana	Bison	Bos bison		D
B12-0583_2012_USA	SAMN04393584	SRR3096488	B12-0583	2012	USA	46.8607	-109.526	Montana	Bison	Bos bison		D
B12-0585_2012_USA	SAMN04393585	SRR3096489	B12-0585	2012	USA	46.8607	-109.526	Montana	Bison	Bos bison		D
B12-0587_2012_USA	SAMN04393586	SRR3096490	B12-0587	2012	USA	46.8607	-109.526	Montana	Bison	Bos bison		D
B12-0602_2012_USA	SAMN04393588	SRR3096492	B12-0602	2012	USA	46.8607	-109.526	Montana	Bison	Bos bison		D
B13-0061_2013_USA	SAMN04393589	SRR3096493	B13-0061	2013	USA	46.8607	-109.526	Montana	Bison	Bos bison		D
B13-0083_2013_USA	SAMN04393590	SRR3096494	B13-0083	2013	USA	46.8607	-109.526	Montana	Bison	Bos bison		D
B13-0086_2013_USA	SAMN04393591	SRR3096495	B13-0086	2013	USA	46.8607	-109.526	Montana	Bison	Bos bison		D
B13-0088_2013_USA	SAMN04393592	SRR3096496	B13-0088	2013	USA	46.8607	-109.526	Montana	Bison	Bos bison		D
B13-0090_2013_USA	SAMN04393593	SRR3096497	B13-0090	2013	USA	46.8607	-109.526	Montana	Bison	Bos bison		D
B13-0091_2013_USA	SAMN04393594	SRR3096498	B13-0091	2013	USA	46.8607	-109.526	Montana	Bison	Bos bison		D
B13-0093_2013_USA	SAMN04393595	SRR3096499	B13-0093	2013	USA	43.5122	-114.301	Idaho	Bison	Bos bison		D
B13-0097_2013_USA	SAMN04393596	SRR3096500	B13-0097	2013	USA	46.8607	-109.526	Montana	Bison	Bos bison		D
B13-0101_2013_USA	SAMN04393597	SRR3096501	B13-0101	2013	USA	46.8607	-109.526	Montana	Bison	Bos bison		D
B85-1058_1985_USA	SAMN04393599	SRR3096503	B85-1058	1985	USA	46.8607	-109.526	Montana	Bison	Bos bison		D
01-1965_2000_USA	SAMN02092520	SRR849599	01-1965	2000	USA	27.79	-81.5558	Florida	Bison	Bos bison		D
80-1399_1980_USA	SAMN02092504	SRR849680	80-1399	1980	USA	44.727	-89.333	Wisconsin	Bison	Bos bison		D
84-0928_1984_USA	SAMN02092507	SRR849686	84-0928	1984	USA	44.5426	-100.23	South Dakota	Bison	Bos bison		D
85-1058_1985_USA	SAMN02092508	SRR849687	85-1058	1985	USA	46.8607	-109.526	Montana	Bison	Bos bison		D
SRR849785_B10-0973_2010_USA	SAMN02092523	SRR849785	B10-0973	2010	USA	46.8607	-109.526	Montana	Bison	Bos bison		D
XZ19-1_2019_China	SAMN13565751	GCA_009789215.1	XZ19-1	2019	China	34.6996	104.309	Tibet	Yak	Bos grunniens		C
I-85_1963_Russia	SAMN17050293	GCA_016484065.1	I-85	1963	Russia	51.5952	45.9574	Irkutsk Region, Kultuk	Yak	Bos grunniens		C
Y11_MNG_2014_Mongolia	SAMN34086017	GCA_030282905.1	Y11_MNG	2014	Mongolia	46.6865	103.691	Arkhangai	Yak	Bos grunniens		C
1_S1_L001_2018_Ethiopia	SAMEA7482523	ERR4708859	1_S1_L001	2018	Ethiopia	8.72008	39.2248	Africa	Bovine	Bos indicus		A
10_S10_L001_2018_Ethiopia	SAMEA7482524	ERR4708860	10_S10_L001	2018	Ethiopia	8.72008	39.2248	Africa	Bovine	Bos indicus		A
11_S11_L001_2018_Ethiopia	SAMEA7482525	ERR4708861	11_S11_L001	2018	Ethiopia	8.72008	39.2248	Africa	Bovine	Bos indicus		A
12_S12_L001_2018_Ethiopia	SAMEA7482526	ERR4708862	12_S12_L001	2018	Ethiopia	8.72008	39.2248	Africa	Bovine	Bos indicus		A
13_S13_L001_2018_Ethiopia	SAMEA7482527	ERR4708863	13_S13_L001	2018	Ethiopia	8.72008	39.2248	Africa	Bovine	Bos indicus		A
90-50_1990_SaudiArabia	SAMN31765320	SRR22388609	BCCN 90-45	1990	Cameroon	5.64044	12.2493	Africa	Bovine	Bos indicus		B
BCCN-90-46_1990_Cameroon	SAMN31765319	SRR22388610	BCCN 90-46	1990	Cameroon	5.64044	12.2493	Africa	Bovine	Bos indicus		B
14_S14_L001_2018_Ethiopia	SAMEA7482528	ERR4708864	14_S14_L001	2018	Ethiopia	8.72008	39.2248	Africa	Bovine	Bos indicus		A
15_S15_L001_2018_Ethiopia	SAMEA7482529	ERR4708865	15_S15_L001	2018	Ethiopia	8.72008	39.2248	Africa	Bovine	Bos indicus		A
2_S2_L001_2018_Ethiopia	SAMEA7482530	ERR4708866	2_S2_L001	2018	Ethiopia	8.72008	39.2248	Africa	Bovine	Bos indicus		A
3_S3_L001_2018_Ethiopia	SAMEA7482531	ERR4708867	3_S3_L001	2018	Ethiopia	8.72008	39.2248	Africa	Bovine	Bos indicus		A
4_S4_L001_2018_Ethiopia	SAMEA7482532	ERR4708868	4_S4_L001	2018	Ethiopia	8.72008	39.2248	Africa	Bovine	Bos indicus		A
5_S5_L001_2018_Ethiopia	SAMEA7482533	ERR4708869	5_S5_L001	2018	Ethiopia	8.72008	39.2248	Africa	Bovine	Bos indicus		A
6_S6_L001_2018_Ethiopia	SAMEA7482534	ERR4708870	6_S6_L001	2018	Ethiopia	8.72008	39.2248	Africa	Bovine	Bos indicus		A
7_S7_L001_2018_Ethiopia	SAMEA7482535	ERR4708871	7_S7_L001	2018	Ethiopia	8.72008	39.2248	Africa	Bovine	Bos indicus		A
8_S8_L001_2018_Ethiopia	SAMEA7482536	ERR4708872	8_S8_L001	2018	Ethiopia	8.72008	39.2248	Africa	Bovine	Bos indicus		A
9_S9_L001_2018_Ethiopia	SAMEA7482537	ERR4708873	9_S9_L001	2018	Ethiopia	8.72008	39.2248	Africa	Bovine	Bos indicus		A
Wisconsin_1940_USA	SAMEA2821531	ERR762403	Wisconsin	1940	USA	39.8348	-99.4339	Wisconsin	Bovine	Bos taurus		D
9-941_USA	SAMN02604220	GCA_000008145.1	9-941	Unknown	USA	42.9935	-107.829	Wyoming	Bovine	Bos taurus		D
bv-4-str-292_1960_UK	SAMN02595276	GCA_000157695.1	bv. 4 str. 292	1960	UK	54.7157	-1.92512	Europe	Bovine	Bos taurus		D
bv-2-str-86-8-59_1959_UK	SAMN02595278	GCA_000157735.1	bv. 2 str. 86/8/59	1959	UK	54.7157	-1.92512	Europe	Bovine	Bos taurus		D
NI435a_2007_NorthernIreland	SAMN02596739	GCA_000245835.1	NI435a	2007	Northern Ireland	54.7877	-6.49231	Enniskillen	Bovine	Bos taurus		D
NI486_2008_NorthernIreland	SAMN02596741	GCA_000245855.1	NI486	2008	Northern Ireland	54.7877	-6.49231	Omagh	Bovine	Bos taurus		D
NI474_2008_NorthernIreland	SAMN02596740	GCA_000245875.1	NI474	2008	Northern Ireland	54.7877	-6.49231	Armagh	Bovine	Bos taurus		D
NI488_2008_NorthernIreland	SAMN02596742	GCA_000245895.1	NI488	2008	Northern Ireland	54.7877	-6.49231	Newry	Bovine	Bos taurus		D
NI010_2004_NorthernIreland	SAMN02596743	GCA_000245915.1	NI010	2004	Northern Ireland	54.7877	-6.49231		Bovine	Bos taurus		D
NI016_2004_NorthernIreland	SAMN02596744	GCA_000245935.1	NI016	2004	Northern Ireland	54.7877	-6.49231	Armagh	Bovine	Bos taurus		D
NI021_2004_NorthernIreland	SAMN02596745	GCA_000245955.1	NI021	2004	Northern Ireland	54.7877	-6.49231	Enniskillen	Bovine	Bos taurus		D
NI259_1991_NorthernIreland	SAMN02596746	GCA_000245975.1	NI259	1991	Northern Ireland	54.7877	-6.49231	Armagh	Bovine	Bos taurus		D
Col-B012_1997_Colombia	SAMN04323936	GCA_001940595.1	Col-B012	1997	Colombia	3.27504	-73.2841	Narino, Pupiales	Bovine	Bos taurus		D
ML7_2017_India	SAMN09273435	GCA_003194755.1	ML7	2017	India	28.4034	79.4253	Meghalaya	Bovine	Bos taurus		D
ML6_2017_India	SAMN09273432	GCA_003194765.1	ML6	2017	India	28.4034	79.4253	Meghalaya	Bovine	Bos taurus		D
ML10_2017_India	SAMN09273438	GCA_003194795.1	ML10	2017	India	28.4034	79.4253	Meghalaya	Bovine	Bos taurus		D
ML8_2017_India	SAMN09273437	GCA_003194805.1	ML8	2017	India	28.4034	79.4253	Meghalaya	Bovine	Bos taurus		D
ML3_2017_India	SAMN09273426	GCA_003194825.1	ML3	2017	India	28.4034	79.4253	Meghalaya	Bovine	Bos taurus		D
ML2_2017_India	SAMN09273425	GCA_003194875.1	ML2	2017	India	28.4034	79.4253	Meghalaya	Bovine	Bos taurus		D
ML4_2017_India	SAMN09273429	GCA_003194895.1	ML4	2017	India	28.4034	79.4253	Meghalaya	Bovine	Bos taurus		D
ML1_2017_India	SAMN09273424	GCA_003253375.1	ML1	2017	India	28.4034	79.4253	Meghalaya	Bovine	Bos taurus		D
A19_2017_China	SAMN09499628	GCA_003290345.1	A19	2017	China	34.6996	104.309	Inner Mongolia Hohhot	Bovine	Bos taurus		D
LMN6_2018_India	SAMN10640296	GCA_003989715.1	LMN6	2018	India	28.4034	79.4253	Punjab	Bovine	Bos taurus		D
LMN8_2018_India	SAMN10640298	GCA_003989725.1	LMN8	2018	India	28.4034	79.4253	Punjab	Bovine	Bos taurus		D
LMN11_2018_India	SAMN10640300	GCA_003989905.1	LMN11	2018	India	28.4034	79.4253	Punjab	Bovine	Bos taurus		D
LMN9_2018_India	SAMN10640299	GCA_003989955.1	LMN9	2018	India	28.4034	79.4253	Punjab	Bovine	Bos taurus		D
LMN7_2018_India	SAMN10640297	GCA_003989965.1	LMN7	2018	India	28.4034	79.4253	Punjab	Bovine	Bos taurus		D
Br-As-2014-04_2013_India	SAMN10823637	GCA_004137225.1	Br As-2014/04	2013	India	28.4034	79.4253	Assam	Bovine	Bos taurus		D
Br-As-2014-03_2014_India	SAMN10823636	GCA_004137275.1	Br As-2014/03	2014	India	28.4034	79.4253	Assam	Bovine	Bos taurus		D
Br-As-2013-01_2013_India	SAMN10823634	GCA_004137325.1	Br As-2013/01	2013	India	28.4034	79.4253	Assam	Bovine	Bos taurus		D
Br-As-2013-02_2013_India	SAMN10823635	GCA_004168605.1	Br As-2013/02	2013	India	28.4034	79.4253	Assam	Bovine	Bos taurus		D
Br-As-2014-10_2013_India	SAMN10823638	GCA_004168645.1	Br As-2014/10	2013	India	28.4034	79.4253	Assam	Bovine	Bos taurus		D
240_1963_Russia	SAMN13381877	GCA_009728165.1	240	1963	Russia	51.5952	45.9574	Russia	Bovine	Bos taurus		C
390_1971_Russia	SAMN13386654	GCA_009728185.1	390	1971	Russia	51.5952	45.9574	Russia	Bovine	Bos taurus		C
381_1971_Russia	SAMN13381921	GCA_009733255.1	381	1971	Russia	51.5952	45.9574	Russia	Bovine	Bos taurus		C
293_1967_Russia	SAMN13381898	GCA_009733215.1	293	1967	Russia	51.5952	45.9574	Russia	Bovine	Bos taurus		C
264_1965_Russia	SAMN13381880	GCA_009733205.1	264	1965	Russia	51.5952	45.9574	Russia	Bovine	Bos taurus		C
317_1970_Russia	SAMN13381912	GCA_009733175.1	317	1970	Russia	51.5952	45.9574	Russia	Bovine	Bos taurus		C
313_1970_Russia	SAMN13381901	GCA_009733195.1	313	1970	Russia	51.5952	45.9574	Russia	Bovine	Bos taurus		C
401_1971_Russia	SAMN13386655	GCA_009733275.1	401	1971	Russia	51.5952	45.9574	Russia	Bovine	Bos taurus		C
I-34_1958_Russia	SAMN13386990	GCA_009733465.1	I-34	1958	Russia	51.5952	45.9574	Russia	Bovine	Bos taurus		C
403_1971_Russia	SAMN13386681	GCA_009733285.1	403	1971	Russia	51.5952	45.9574	Russia	Bovine	Bos taurus		C
I-29_1958_Russia	SAMN13386970	GCA_009733455.1	I-29	1958	Russia	51.5952	45.9574	Russia	Bovine	Bos taurus		C
228_1960_Russia	SAMN15091484	GCA_016126095.1	228	1960	Russia	51.5952	45.9574	Stavropol region	Bovine	Bos taurus		D
225_1961_Russia	SAMN15091469	GCA_016126075.1	225	1961	Russia	51.5952	45.9574	Stavropol region	Bovine	Bos taurus		C
271_1965_Russia	SAMN15097881	GCA_016126105.1	271	1965	Russia	51.5952	45.9574	Chechnya	Bovine	Bos taurus		C
265_1965_Russia	SAMN15091509	GCA_016126115.1	265	1965	Russia	51.5952	45.9574	Chechnya	Bovine	Bos taurus		C
275_1966_Russia	SAMN15097890	GCA_016126135.1	275	1966	Russia	51.5952	45.9574	North Ossetia	Bovine	Bos taurus		C
229_1961_Russia	SAMN15091487	GCA_016126175.1	229	1961	Russia	51.5952	45.9574	Stavropol region	Bovine	Bos taurus		C
306_1970_Russia	SAMN15097903	GCA_016126195.1	306	1970	Russia	51.5952	45.9574	Stavropol region	Bovine	Bos taurus		C
285_1966_Russia	SAMN15097902	GCA_016126215.1	285	1966	Russia	51.5952	45.9574	Karachay-Cherkessia	Bovine	Bos taurus		C
377_1971_Russia	SAMN15097920	GCA_016126245.1	377	1971	Russia	51.5952	45.9574	Karachay-Cherkessia	Bovine	Bos taurus		C
BANDDB_5033_2017_India	SAMN26116599	GCA_022426865.1	BANDDB_5033	2017	India	28.4034	79.4253	Telangana	Bovine	Bos taurus		D
BANDDB_5009_2017_India	SAMN26116598	GCA_022426845.1	BANDDB_5009	2017	India	28.4034	79.4253	Telangana	Bovine	Bos taurus		D
BANDDB_2365_2017_India	SAMN26116597	GCA_022426885.1	BANDDB_2365	2017	India	28.4034	79.4253	Telangana	Bovine	Bos taurus		D
BANDDB_3995_2019_India	SAMN26116600	GCA_022426825.1	BANDDB_3995	2019	India	28.4034	79.4253	IMaharashtra	Bovine	Bos taurus		D
BANDDB_2362_2017_India	SAMN26116596	GCA_022426895.1	BANDDB_2362	2017	India	28.4034	79.4253	Telangana	Bovine	Bos taurus		D
BAU21-S4023_2017_Bangladesh	SAMN11288435	SRR8983080	BAU21/S4023	2017	Bangladesh	24.2504	90.2952	Asia	Bovine	Bos taurus		C
BCCN-77-19_1977_Senegal	SAMN31765333	SRR22388604	BCCN 77-19	1977	Senegal	14.4046	-14.5508	Africa	Bovine	Bos taurus		B
BCCN-77-192_1977_Senegal	SAMN31765332	SRR22388605	BCCN 77-192	1977	Senegal	14.4046	-14.5508	Africa	Bovine	Bos taurus		B
BCCN-77-28_1977_Senegal	SAMN31765331	SRR22388606	BCCN 77-28	1977	Senegal	14.4046	-14.5508	Africa	Bovine	Bos taurus		B
BCCN-77-37_1977_Senegal	SAMN31765330	SRR22388607	BCCN 77-37	1977	Senegal	14.4046	-14.5508	Africa	Bovine	Bos taurus		B
BCCN-77-53_1977_Senegal	SAMN31765329	SRR22388608	BCCN 77-53	1977	Senegal	14.4046	-14.5508	Africa	Bovine	Bos taurus		B
BCCN-78-42_1978_Senegal	SAMN31765328	SRR22388575	BCCN 78-42	1978	Senegal	14.4046	-14.5508	Africa	Bovine	Bos taurus		B
BCCN-78-55_1978_Senegal	SAMN31765327	SRR22388576	BCCN 78-55	1978	Senegal	14.4046	-14.5508	Africa	Bovine	Bos taurus		B
BCCN-78-70_1978_Senegal	SAMN31765326	SRR22388577	BCCN 78-70	1978	Senegal	14.4046	-14.5508	Africa	Bovine	Bos taurus		B
BCCN-79-98_1979_Senegal	SAMN31765325	SRR22388578	BCCN 79-98	1979	Senegal	14.4046	-14.5508	Africa	Bovine	Bos taurus		B
BCCN-80-211_1980_Togo	SAMN31765335	SRR22388602	BCCN 80-211	1980	Togo	8.57968	1.03652	Africa	Bovine	Bos taurus		B
BCCN-82-44_1982_Guinea-Bissau	SAMN31765321	SRR22388598	BCCN 82-44	1982	Guinea-Bissau	12.0179	-15.0051	Africa	Bovine	Bos taurus		B
BCCN-82-98A_1982_France	SAMN31765347	SRR22388589	BCCN 82-98A	1982	France	46.7323	2.01913	Europe	Bovine	Bos taurus		D
BCCN-83-233_1983_Niger	SAMN31765323	SRR22388580	BCCN 83-233	1983	Niger	17.311	9.4683	Africa	Bovine	Bos taurus		B
BCCN-83-36_1983_France	SAMN31765349	SRR22388586	BCCN 83-36	1983	France	46.7323	2.01913	Europe	Bovine	Bos taurus		D
BCCN-87-46_1987_France	SAMN31765339	SRR22388597	BCCN 87-46	1987	France	46.7323	2.01913	Europe	Bovine	Bos taurus		C
BCCN-87-56_1987_Canada	SAMN31765344	SRR22388592	BCCN 87-56	1987	Canada	57.5465	-100.938	North America	Bovine	Bos taurus		D
BCCN-91-160_1991_France	SAMN31765346	SRR22388590	BCCN 91-160	1991	France	46.7323	2.01913	Europe	Bovine	Bos taurus		D
BCCN-95-31_1995_Italy	SAMN31765351	SRR22388584	BCCN 95-31	1995	Italy	39.2615	16.5158	Europe	Bovine	Bos taurus		D
BCCN-96-62_1996_Italy	SAMN31765352	SRR22388583	BCCN 96-62	1996	Italy	39.2615	16.5158	Europe	Bovine	Bos taurus		D
BCCN-99-98_1999_Mongolia	SAMN31765342	SRR22388594	BCCN 99-98	1999	Mongolia	46.6865	103.691	Asia	Bovine	Bos taurus		C
BCCN-99-99_1999_Mongolia	SAMN31765341	SRR22388595	BCCN 99-99	1999	Mongolia	46.6865	103.691	Asia	Bovine	Bos taurus		C
BCCN-R26_1963_Germany	SAMN31765340	SRR22388596	BCCN R26	1963	Germany	51.0203	10.7195	Europe	Bovine	Bos taurus		C
BCCN-R4D_1975_UK	SAMN31765353	SRR22388582	BCCN R4D	1975	UK	54.7157	-1.92512	Europe	Bovine	Bos taurus		D
BCCN-R9_1959_Africa	SAMN31765336	SRR22388601	BCCN R9	1959	Africa			Africa	Bovine	Bos taurus		C
baboCR100_2015_CostaRica	SAMEA5816414	ERR3454412	baboCR100	2015	Costa Rica	10.4517	-84.1212	North America	Bovine	Bos taurus		D
baboCR111_2015_CostaRica	SAMEA5816415	ERR3454413	baboCR111	2015	Costa Rica	10.4517	-84.1212	North America	Bovine	Bos taurus		D
baboCR112_2015_CostaRica	SAMEA5816416	ERR3454414	baboCR112	2015	Costa Rica	10.4517	-84.1212	North America	Bovine	Bos taurus		D
baboCR123_2015_CostaRica	SAMEA5816417	ERR3454415	baboCR123	2015	Costa Rica	10.4517	-84.1212	North America	Bovine	Bos taurus		D
baboCR136_2016_CostaRica	SAMEA5816418	ERR3454416	baboCR136	2016	Costa Rica	10.4517	-84.1212	North America	Bovine	Bos taurus		D
baboCR137_2016_CostaRica	SAMEA5816419	ERR3454417	baboCR137	2016	Costa Rica	10.4517	-84.1212	North America	Bovine	Bos taurus		D
baboCR150_2016_CostaRica	SAMEA5816420	ERR3454418	baboCR150	2016	Costa Rica	10.4517	-84.1212	North America	Bovine	Bos taurus		D
baboCR156_2016_CostaRica	SAMEA5816421	ERR3454419	baboCR156	2016	Costa Rica	10.4517	-84.1212	North America	Bovine	Bos taurus		D
baboCR189_2017_CostaRica	SAMEA5816422	ERR3454420	baboCR189	2017	Costa Rica	10.4517	-84.1212	North America	Bovine	Bos taurus		D
baboCR75_2014_CostaRica	SAMEA5816423	ERR3454424	baboCR75	2014	Costa Rica	10.4517	-84.1212	North America	Bovine	Bos taurus		D
baboCR77B_2014_CostaRica	SAMEA5816424	ERR3454425	baboCR77B	2014	Costa Rica	10.4517	-84.1212	North America	Bovine	Bos taurus		D
baboCR79B_2014_CostaRica	SAMEA5816425	ERR3454426	baboCR79B	2014	Costa Rica	10.4517	-84.1212	North America	Bovine	Bos taurus		D
baboCR82_2014_CostaRica	SAMEA5816426	ERR3454427	baboCR82	2014	Costa Rica	10.4517	-84.1212	North America	Bovine	Bos taurus		D
baboCR92_2015_CostaRica	SAMEA5816427	ERR3454428	baboCR92	2015	Costa Rica	10.4517	-84.1212	North America	Bovine	Bos taurus		D
20Y0153_2018_Iran	SAMEA11935860	ERR8027302	20Y0153	2018	Iran	32.0166	54.2842	Asia	Bovine	Bos taurus		C
20Y0156_2019_Iran	SAMEA11935863	ERR8027305	20Y0156	2019	Iran	32.0166	54.2842	Asia	Bovine	Bos taurus		C
GCA_000054005.1_2308_1940_USA		GCA_000054005.1	2308	1940	USA				Bovine	Bos taurus	Reference	D
baboCR31_2004_CostaRica	SAMEA2224236	ERR418020	baboCR31	2004	Costa Rica	10.4517	-84.1212		Bovine			D
baboCR34_2004_CostaRica	SAMEA2224237	ERR418021	baboCR34	2004	Costa Rica	10.4517	-84.1212		Bovine			D
baboCR44_2004_CostaRica	SAMEA2224238	ERR418022	baboCR44	2004	Costa Rica	10.4517	-84.1212		Bovine			D
baboCR32_2004_CostaRica	SAMEA2266981	ERR467402	baboCR32	2004	Costa Rica	10.4517	-84.1212		Bovine			D
baboCR11_2003_CostaRica	SAMEA2266896	ERR471336	baboCR11	2003	Costa Rica	10.4517	-84.1212		Bovine			D
baboCR60_2011_CostaRica	SAMEA2266899	ERR471338	baboCR60	2011	Costa Rica	10.4517	-84.1212		Bovine			D
baboCR59_2010_CostaRica	SAMEA2266900	ERR471339	baboCR59	2010	Costa Rica	10.4517	-84.1212		Bovine			D
baboCR40_2004_CostaRica	SAMEA2266902	ERR471340	baboCR40	2004	Costa Rica	10.4517	-84.1212		Bovine			D
baboCR41_2004_CostaRica	SAMEA2266903	ERR471341	baboCR41	2004	Costa Rica	10.4517	-84.1212		Bovine			D
baboCR42_2004_CostaRica	SAMEA2266904	ERR471342	baboCR42	2004	Costa Rica	10.4517	-84.1212		Bovine			D
baboCR43_2004_CostaRica	SAMEA2266905	ERR471343	baboCR43	2004	Costa Rica	10.4517	-84.1212		Bovine			D
baboCR45_2004_CostaRica	SAMEA2266907	ERR471344	baboCR45	2004	Costa Rica	10.4517	-84.1212		Bovine			D
baboCR46_2004_CostaRica	SAMEA2266908	ERR471345	baboCR46	2004	Costa Rica	10.4517	-84.1212		Bovine			D
baboCR47_2005_CostaRica	SAMEA2266909	ERR471346	baboCR47	2005	Costa Rica	10.4517	-84.1212		Bovine			D
baboCR48_2005_CostaRica	SAMEA2266910	ERR471347	baboCR48	2005	Costa Rica	10.4517	-84.1212		Bovine			D
baboCR52_2005_CostaRica	SAMEA2266914	ERR471348	baboCR52	2005	Costa Rica	10.4517	-84.1212		Bovine			D
baboCR53_2005_CostaRica	SAMEA2266915	ERR471349	baboCR53	2005	Costa Rica	10.4517	-84.1212		Bovine			D
baboCR54_2005_CostaRica	SAMEA2266916	ERR471350	baboCR54	2005	Costa Rica	10.4517	-84.1212		Bovine			D
baboCR55_2005_CostaRica	SAMEA2266917	ERR471351	baboCR55	2005	Costa Rica	10.4517	-84.1212		Bovine			D
baboCR56_2005_CostaRica	SAMEA2266918	ERR471352	baboCR56	2005	Costa Rica	10.4517	-84.1212		Bovine			D
baboCR23_2003_CostaRica	SAMEA2266920	ERR471353	baboCR23	2003	Costa Rica	10.4517	-84.1212		Bovine			D
baboCR24_2003_CostaRica	SAMEA2266922	ERR471355	baboCR24	2003	Costa Rica	10.4517	-84.1212		Bovine			D
baboCR25_2003_CostaRica	SAMEA2266923	ERR471356	baboCR25	2003	Costa Rica	10.4517	-84.1212		Bovine			D
baboCR26_2003_CostaRica	SAMEA2266924	ERR471357	baboCR26	2003	Costa Rica	10.4517	-84.1212		Bovine			D
baboCR27_2003_CostaRica	SAMEA2266925	ERR471358	baboCR27	2003	Costa Rica	10.4517	-84.1212		Bovine			D
baboCR28_2003_CostaRica	SAMEA2266926	ERR471359	baboCR28	2003	Costa Rica	10.4517	-84.1212		Bovine			D
baboCR29_2003_CostaRica	SAMEA2266927	ERR471360	baboCR29	2003	Costa Rica	10.4517	-84.1212		Bovine			D
baboCR30_2003_CostaRica	SAMEA2266928	ERR471361	baboCR30	2003	Costa Rica	10.4517	-84.1212		Bovine			D
baboCR1_2003_CostaRica	SAMEA2266929	ERR471362	baboCR1	2003	Costa Rica	10.4517	-84.1212		Bovine			D
baboCR6_2003_CostaRica	SAMEA2266930	ERR471363	baboCR6	2003	Costa Rica	10.4517	-84.1212		Bovine			D
baboCR7_2003_CostaRica	SAMEA2266931	ERR471364	baboCR7	2003	Costa Rica	10.4517	-84.1212		Bovine			D
baboCR19_2003_CostaRica	SAMEA2266932	ERR471365	baboCR19	2003	Costa Rica	10.4517	-84.1212		Bovine			D
baboCR4_2004_CostaRica	SAMEA2266933	ERR471366	baboCR4	2004	Costa Rica	10.4517	-84.1212		Bovine			D
baboCR9_2003_CostaRica	SAMEA2266935	ERR471367	baboCR9	2003	Costa Rica	10.4517	-84.1212		Bovine			D
baboCR16_2003_CostaRica	SAMEA2266936	ERR471368	baboCR16	2003	Costa Rica	10.4517	-84.1212		Bovine			D
baboCR8_2003_CostaRica	SAMEA2266937	ERR471369	baboCR8	2003	Costa Rica	10.4517	-84.1212		Bovine			D
baboCR18_2003_CostaRica	SAMEA2266939	ERR471370	baboCR18	2003	Costa Rica	10.4517	-84.1212		Bovine			D
baboCR10_2003_CostaRica	SAMEA2266940	ERR471371	baboCR10	2003	Costa Rica	10.4517	-84.1212		Bovine			D
baboCR20_2003_CostaRica	SAMEA2266941	ERR473730	baboCR20	2003	Costa Rica	10.4517	-84.1212		Bovine			D
baboCR12_2003_CostaRica	SAMEA2266942	ERR473731	baboCR12	2003	Costa Rica	10.4517	-84.1212		Bovine			D
baboCR5_2003_CostaRica	SAMEA2266943	ERR473732	baboCR5	2003	Costa Rica	10.4517	-84.1212		Bovine			D
baboCR35_2004_CostaRica	SAMEA2266944	ERR473733	baboCR35	2004	Costa Rica	10.4517	-84.1212		Bovine			D
baboCR15_2003_CostaRica	SAMEA2266945	ERR473734	baboCR15	2003	Costa Rica	10.4517	-84.1212		Bovine			D
baboCR13_2003_CostaRica	SAMEA2266946	ERR473735	baboCR13	2003	Costa Rica	10.4517	-84.1212		Bovine			D
baboCR14_2003_CostaRica	SAMEA2266947	ERR473736	baboCR14	2003	Costa Rica	10.4517	-84.1212		Bovine			D
baboCR17_2003_CostaRica	SAMEA2266948	ERR473737	baboCR17	2003	Costa Rica	10.4517	-84.1212		Bovine			D
baboCR36_2004_CostaRica	SAMEA2266949	ERR473738	baboCR36	2004	Costa Rica	10.4517	-84.1212		Bovine			D
baboCR37_2004_CostaRica	SAMEA2266950	ERR473739	baboCR37	2004	Costa Rica	10.4517	-84.1212		Bovine			D
baboCR38_2004_CostaRica	SAMEA2266951	ERR473740	baboCR38	2004	Costa Rica	10.4517	-84.1212		Bovine			D
baboCR39_2004_CostaRica	SAMEA2266952	ERR473741	baboCR39	2004	Costa Rica	10.4517	-84.1212		Bovine			D
baboCR68_2003_CostaRica	SAMEA2266956	ERR473744	baboCR68	2003	Costa Rica	10.4517	-84.1212		Bovine			D
baboCR50_2005_CostaRica	SAMEA2266912	ERR485952	baboCR50	2005	Costa Rica	10.4517	-84.1212		Bovine			D
baboCR51_2005_CostaRica	SAMEA2266913	ERR485953	baboCR51	2005	Costa Rica	10.4517	-84.1212		Bovine			D
baboCR22_2003_CostaRica	SAMEA2266919	ERR485954	baboCR22	2003	Costa Rica	10.4517	-84.1212		Bovine			D
baboCR58_2010_CostaRica	SAMEA2382528	ERR554814	baboCR58	2010	Costa Rica	10.4517	-84.1212		Bovine			D
baboCR57_2010_CostaRica	SAMEA2382529	ERR554815	baboCR57	2010	Costa Rica	10.4517	-84.1212		Bovine			D
baboCR49_2005_CostaRica	SAMEA2382530	ERR554816	baboCR49	2005	Costa Rica	10.4517	-84.1212		Bovine			D
baboCR70A_2014_CostaRica	SAMEA2821522	ERR775234	baboCR70A	2014	Costa Rica	10.4517	-84.1212		Bovine			D
baboCR69A_2014_CostaRica	SAMEA2821523	ERR775235	baboCR69A	2014	Costa Rica	10.4517	-84.1212		Bovine			D
baboCR72_2011_CostaRica	SAMEA2821529	ERR775241	baboCR72	2011	Costa Rica	10.4517	-84.1212		Bovine			D
baboCR74_2014_CostaRica	SAMEA2821532	ERR775243	baboCR74	2014	Costa Rica	10.4517	-84.1212		Bovine			D
A13334_2011_SouthKorea	SAMN02603577	GCA_000238175.1	A13334	2011	SouthKorea	37.5208	127.581	Yangpyeong	Bovine			D
F3-01-300_2001_Kosovo	SAMN01757984	GCA_000365745.1	F3/01-300	2001	Kosovo	42.6582	21.0608		Bovine			D
S99_India	SAMN02470287	GCA_000472245.1	S99	Unknown	India	28.4034	79.4253		Bovine			D
GCA_000473805.1_82_1960_Russia	SAMN02470870	GCA_000473805.1	82	1960	Russia	51.5952	45.9574	Kazan	Bovine			C
544_India	SAMN02904715	GCA_000739315.1	544	Unknown	India	28.4034	79.4253	Uttar Pradesh	Bovine			D
LMN1_2013_India	SAMN02904644	GCA_000739335.1	LMN1	2013	India	28.4034	79.4253	Punjab	Bovine			D
ZW053_2009_Zimbabwe	SAMN02721312	GCA_000755125.1	ZW053	2009	Zimbabwe	-19.0859	30.0696	Matabeland	Bovine			D
S19per_mutant_India	SAMN03764498	GCA_001038665.1	S19per_mutant	Unknown	India	28.4034	79.4253	Izatnagar	Bovine			D
SKN13_2014_India	SAMN03945529	GCA_001267725.1	SKN13	2014	India	28.4034	79.4253		Bovine			D
8486_2011_Italy	SAMN03965484	GCA_001401915.1	8486	2011	Italy	39.2615	16.5158	Campania, Salerno, Giffoni Valle Piana	Bovine			C
11796_2011_Italy	SAMN03965478	GCA_001401925.1	11796	2011	Italy	39.2615	16.5158	Sicilia, Messina, Tusa	Bovine			C
1365.1_2011_Italy	SAMN03965480	GCA_001401935.1	1365.1	2011	Italy	39.2615	16.5158	Molise, Isernia, Carovili	Bovine			C
12183_2011_Italy	SAMN03965479	GCA_001401945.1	12183	2011	Italy	39.2615	16.5158	Campania, Salerno, Corleto Monforte	Bovine			C
1046_2011_Italy	SAMN03734747	GCA_001402005.1	1046	2011	Italy	39.2615	16.5158	Chieti, Abruzzo, Roccaspinalveti	Bovine			C
3272_2011_Italy	SAMN03965482	GCA_001402025.1	3272	2011	Italy	39.2615	16.5158	Puglia, Foggia, Apricena	Bovine			D
5586_2011_Italy	SAMN03965483	GCA_001402055.1	5586	2011	Italy	39.2615	16.5158	Calabria, Crotone, Pallagorio	Bovine			C
9060_2011_Italy	SAMN03965486	GCA_001402075.1	9060	2011	Italy	39.2615	16.5158	Calabria, Cosenza, Scala Coeli	Bovine			C
15074.1_2011_Italy	SAMN03965481	GCA_001402095.1	15074.1	2011	Italy	39.2615	16.5158	Puglia, Foggia, San Marco in Lamis	Bovine			C
9261_2011_Italy	SAMN03965487	GCA_001402105.1	9261	2011	Italy	39.2615	16.5158	Calabria, Cosenza, Papasidero	Bovine			D
SKN01_2013_India	SAMN05601081	GCA_001715505.1	SKN01	2013	India	28.4034	79.4253		Bovine			D
Br-a-1549-11-Geo_2011_Georgia	SAMN05526332	GCA_001856185.1	Br.a-1549/11-Geo	2011	Georgia	41.4822	44.7851	Marneuli	Bovine			C
Br-a-1236-10-Geo_2010_Georgia	SAMN05526411	GCA_001856215.1	Br.a-1236-10-Geo	2010	Georgia	41.4822	44.7851	Marneuli	Bovine			C
Br-a-1247-10-Geo_2010_Georgia	SAMN05526331	GCA_001856305.1	Br.a-1247/10-Geo	2010	Georgia	41.4822	44.7851	Marneuli	Bovine			C
BD_2008_China	SAMN07508059	GCA_002262975.1	BD	2008	China	34.6996	104.309	Hebei province	Bovine			C
MC_2011_China	SAMN07508100	GCA_002262995.1	MC	2011	China	34.6996	104.309	Hebei province, Mancheng city	Bovine			C
NCTC624_1919_UK	SAMEA104338390	GCA_900446015.1	NCTC624	1919	UK	54.7157	-1.92512	London	Bovine		Foetal calf	D
B00-0092_2000_USA	SAMN02840993	SRR1371300	B00-0092	2000	USA	39.8348	-99.4339	Texas	Bovine			D
B00-0220_2000_USA	SAMN02840994	SRR1371301	B00-0220	2000	USA	39.8348	-99.4339	Texas	Bovine			D
B00-0624_2000_USA	SAMN02840995	SRR1371302	B00-0624	2000	USA	39.8348	-99.4339	Texas	Bovine			D
B00-0751_2000_USA	SAMN02840996	SRR1371303	B00-0751	2000	USA	39.8348	-99.4339	Texas	Bovine			D
B01-0352_2001_USA	SAMN02840997	SRR1371304	B01-0352	2001	USA	39.8348	-99.4339	Kansas	Bovine			D
B01-0650_2001_USA	SAMN02840998	SRR1371305	B01-0650	2001	USA	39.8348	-99.4339	Arkansas	Bovine			D
B02-0040_2001_USA	SAMN02840999	SRR1371306	B02-0040	2001	USA	39.8348	-99.4339	Texas	Bovine			D
B02-0120_2002_USA	SAMN02841000	SRR1371307	B02-0120	2002	USA	39.8348	-99.4339	Oklahoma	Bovine			D
B02-0187_2002_USA	SAMN02841002	SRR1371309	B02-0187	2002	USA	39.8348	-99.4339	Idaho	Bovine			D
B03-0209_2003_USA	SAMN02841004	SRR1371311	B03-0209	2003	USA	39.8348	-99.4339	Texas	Bovine			D
B04-0031_2003_USA	SAMN02841005	SRR1371312	B04-0031	2003	USA	39.8348	-99.4339	Texas	Bovine			D
B04-0053_2004_USA	SAMN02841006	SRR1371313	B04-0053	2004	USA	39.8348	-99.4339	Wyoming	Bovine			D
B04-0074_2004_USA	SAMN02841007	SRR1371314	B04-0074	2004	USA	39.8348	-99.4339	Wyoming	Bovine			D
B04-0344_2004_USA	SAMN02841008	SRR1371315	B04-0344	2004	USA	39.8348	-99.4339	Wyoming	Bovine			D
B05-0022_2004_USA	SAMN02841009	SRR1371316	B05-0022	2004	USA	39.8348	-99.4339	Wyoming	Bovine			D
B06-0410_2005_USA	SAMN02841010	SRR1371317	B06-0410	2005	USA	39.8348	-99.4339	Idaho	Bovine			D
B07-0266_2007_USA	SAMN02841011	SRR1371318	B07-0266	2007	USA	39.8348	-99.4339	Montana	Bovine			D
B08-0416_2008_USA	SAMN02841012	SRR1371319	B08-0416	2008	USA	39.8348	-99.4339	Montana	Bovine			D
B08-0665_2008_USA	SAMN02841013	SRR1371320	B08-0665	2008	USA	39.8348	-99.4339	Wyoming	Bovine			D
B10-0035_2009_USA	SAMN02841014	SRR1371321	B10-0035	2009	USA	39.8348	-99.4339	Idaho	Bovine			D
B11-0015_2010_USA	SAMN02841016	SRR1371323	B11-0015	2010	USA	39.8348	-99.4339	Wyoming	Bovine			D
B11-0037_2010_USA	SAMN02841017	SRR1371324	B11-0037	2010	USA	39.8348	-99.4339	Wyoming	Bovine			D
B11-0038_2010_USA	SAMN02841018	SRR1371325	B11-0038	2010	USA	39.8348	-99.4339	Wyoming	Bovine			D
B11-0202_2011_USA	SAMN02841020	SRR1371327	B11-0202	2011	USA	39.8348	-99.4339	Texas	Bovine			D
B11-0208_2011_USA	SAMN02841021	SRR1371328	B11-0208	2011	USA	39.8348	-99.4339	Wyoming	Bovine			D
B11-0210_2011_USA	SAMN02841022	SRR1371329	B11-0210	2011	USA	39.8348	-99.4339	Wyoming	Bovine			D
B11-0245_2011_USA	SAMN02841023	SRR1371330	B11-0245	2011	USA	39.8348	-99.4339	Wyoming	Bovine			D
B11-0604_2011_USA	SAMN02841024	SRR1371331	B11-0604	2011	USA	39.8348	-99.4339	Montana	Bovine			D
B12-0002_2011_USA	SAMN02841025	SRR1371332	B12-0002	2011	USA	39.8348	-99.4339	Wyoming	Bovine			D
B12-0025_2011_USA	SAMN02841026	SRR1371333	B12-0025	2011	USA	39.8348	-99.4339	Wyoming	Bovine			D
B13-0215_2013_USA	SAMN02841054	SRR1371361	B13-0215	2013	USA	39.8348	-99.4339	Montana	Bovine			D
RB51_2014_USA	SAMN02841056	SRR1371363	RB51	2014	USA	39.8348	-99.4339	Montana	Bovine			D
B89-0941_1989_USA	SAMN02841057	SRR1371364	B89-0941	1989	USA	39.8348	-99.4339	Wyoming	Bovine			D
B89-0944_1989_USA	SAMN02841058	SRR1371365	B89-0944	1989	USA	39.8348	-99.4339	Wyoming	Bovine			D
B93-0077_1993_USA	SAMN02841059	SRR1371366	B93-0077	1993	USA	39.8348	-99.4339	Florida	Bovine			D
B93-0310_1993_USA	SAMN02841060	SRR1371367	B93-0310	1993	USA	39.8348	-99.4339	Missouri	Bovine			D
B93-0623_1993_USA	SAMN02841061	SRR1371368	B93-0623	1993	USA	39.8348	-99.4339	Mississippi	Bovine			D
B93-0824_1993_USA	SAMN02841062	SRR1371369	B93-0824	1993	USA	39.8348	-99.4339	Florida	Bovine			D
B93-1449_1993_USA	SAMN02841063	SRR1371370	B93-1449	1993	USA	39.8348	-99.4339	Florida	Bovine			D
B94-0500_1994_USA	SAMN02841064	SRR1371371	B94-0500	1994	USA	39.8348	-99.4339	Florida	Bovine			D
B94-0609_1994_USA	SAMN02841065	SRR1371372	B94-0609	1994	USA	39.8348	-99.4339	Missouri	Bovine			D
B94-0885_1994_USA	SAMN02841066	SRR1371373	B94-0885	1994	USA	39.8348	-99.4339	Mississippi	Bovine			D
B94-1564_1994_USA	SAMN02841067	SRR1371374	B94-1564	1994	USA	39.8348	-99.4339	Missouri	Bovine			D
B95-0116_1995_USA	SAMN02841068	SRR1371375	B95-0116	1995	USA	39.8348	-99.4339	Mississippi	Bovine			D
B95-0236_1995_USA	SAMN02841069	SRR1371376	B95-0236	1995	USA	39.8348	-99.4339	Mississippi	Bovine			D
B95-1140_1995_USA	SAMN02841070	SRR1371377	B95-1140	1995	USA	39.8348	-99.4339	Missouri	Bovine			D
B96-0217_1996_USA	SAMN02841071	SRR1371378	B96-0217	1996	USA	39.8348	-99.4339	Texas	Bovine			D
19_1996_USA	SAMN02841072	SRR1371379	19	1996	USA	39.8348	-99.4339	Texas	Bovine			D
B96-0242_1996_USA	SAMN02841073	SRR1371380	B96-0242	1996	USA	39.8348	-99.4339	Georgia	Bovine			D
B98-0001_1998_USA	SAMN02841074	SRR1371381	B98-0001	1998	USA	39.8348	-99.4339	Texas	Bovine			D
B98-0370_1998_USA	SAMN02841075	SRR1371382	B98-0370	1998	USA	39.8348	-99.4339	Texas	Bovine			D
B98-0688_1998_USA	SAMN02841076	SRR1371383	B98-0688	1998	USA	39.8348	-99.4339	Texas	Bovine			D
B98-0822_1998_USA	SAMN02841077	SRR1371384	B98-0822	1998	USA	39.8348	-99.4339	Texas	Bovine			D
B98-0862_1998_USA	SAMN02841078	SRR1371385	B98-0862	1998	USA	39.8348	-99.4339	Texas	Bovine			D
B99-0074_1999_USA	SAMN02841079	SRR1371386	B99-0074	1999	USA	39.8348	-99.4339	Missouri	Bovine			D
B99-0096_1999_USA	SAMN02841080	SRR1371387	B99-0096	1999	USA	39.8348	-99.4339	Texas	Bovine			D
B99-1033_1999_USA	SAMN02841081	SRR1371388	B99-1033	1999	USA	39.8348	-99.4339	Texas	Bovine			D
B02-0204_2002_USA	SAMN04393430	SRR3096334	B02-0204	2002	USA	43.5122	-114.301	Idaho	Bovine			D
B02-0235_2002_USA	SAMN04393431	SRR3096335	B02-0235	2002	USA	43.5122	-114.301	Idaho	Bovine			D
B02-0236_2002_USA	SAMN04393432	SRR3096336	B02-0236	2002	USA	43.5122	-114.301	Idaho	Bovine			D
B02-0237_2002_USA	SAMN04393433	SRR3096337	B02-0237	2002	USA	43.5122	-114.301	Idaho	Bovine			D
B02-0239_2002_USA	SAMN04393434	SRR3096338	B02-0239	2002	USA	43.5122	-114.301	Idaho	Bovine			D
B02-0241_2002_USA	SAMN04393435	SRR3096339	B02-0241	2002	USA	43.5122	-114.301	Idaho	Bovine			D
B02-0242_2002_USA	SAMN04393436	SRR3096340	B02-0242	2002	USA	43.5122	-114.301	Idaho	Bovine			D
B04-0060_2004_USA	SAMN04393443	SRR3096347	B04-0060	2004	USA	42.9935	-107.829	Wyoming	Bovine			D
B04-0067_2004_USA	SAMN04393444	SRR3096348	B04-0067	2004	USA	42.9935	-107.829	Wyoming	Bovine			D
B04-0083_2004_USA	SAMN04393445	SRR3096349	B04-0083	2004	USA	42.9935	-107.829	Wyoming	Bovine			D
B05-0338_2004_USA	SAMN04393452	SRR3096356	B05-0338	2004	USA	42.9935	-107.829	Wyoming	Bovine			D
B06-0027_2005_USA	SAMN04393457	SRR3096361	B06-0027	2005	USA	43.5122	-114.301	Idaho	Bovine			D
B06-0028_2005_USA	SAMN04393458	SRR3096362	B06-0028	2005	USA	43.5122	-114.301	Idaho	Bovine			D
B06-0031_2005_USA	SAMN04393459	SRR3096363	B06-0031	2005	USA	43.5122	-114.301	Idaho	Bovine			D
B08-0056_2007_USA	SAMN04393461	SRR3096365	B08-0056	2007	USA	43.5122	-114.301	Idaho	Bovine			D
B08-0666_2008_USA	SAMN04393467	SRR3096371	B08-0666	2008	USA	42.9935	-107.829	Wyoming	Bovine			D
B09-0009_2008_USA	SAMN04393477	SRR3096381	B09-0009	2008	USA	42.9935	-107.829	Wyoming	Bovine			D
B10-0018_2009_USA	SAMN04393483	SRR3096387	B10-0018	2009	USA	43.5122	-114.301	Idaho	Bovine			D
B10-0028_2009_USA	SAMN04393484	SRR3096388	B10-0028	2009	USA	43.5122	-114.301	Idaho	Bovine			D
B10-0173_2009_USA	SAMN04393487	SRR3096391	B10-0173	2009	USA	43.5122	-114.301	Idaho	Bovine			D
B10-0407_2009_USA	SAMN04393493	SRR3096397	B10-0407	2009	USA	43.5122	-114.301	Idaho	Bovine			D
B10-0474_2009_USA	SAMN04393494	SRR3096398	B10-0474	2009	USA	43.5122	-114.301	Idaho	Bovine			D
B10-0654_2010_USA	SAMN04393501	SRR3096405	B10-0654	2010	USA	43.5122	-114.301	Idaho	Bovine			D
B10-0948_2010_USA	SAMN04393502	SRR3096406	B10-0948	2010	USA	43.5122	-114.301	Idaho	Bovine			D
B11-0611_2011_USA	SAMN04393548	SRR3096452	B11-0611	2011	USA	46.8607	-109.526	Montana	Bovine			D
B11-0612_2011_USA	SAMN04393549	SRR3096453	B11-0612	2011	USA	46.8607	-109.526	Montana	Bovine			D
B11-0613_2011_USA	SAMN04393550	SRR3096454	B11-0613	2011	USA	46.8607	-109.526	Montana	Bovine			D
B11-0616_2011_USA	SAMN04393551	SRR3096455	B11-0616	2011	USA	46.8607	-109.526	Montana	Bovine			D
B12-0359_2012_USA	SAMN04393554	SRR3096458	B12-0359	2012	USA	43.5122	-114.301	Idaho	Bovine			D
B12-0360_2012_USA	SAMN04393555	SRR3096459	B12-0360	2012	USA	43.5122	-114.301	Idaho	Bovine			D
B12-0389_2012_USA	SAMN04393557	SRR3096461	B12-0389	2012	USA	43.5122	-114.301	Idaho	Bovine			D
B12-0390_2012_USA	SAMN04393558	SRR3096462	B12-0390	2012	USA	43.5122	-114.301	Idaho	Bovine			D
B12-0570_2012_USA	SAMN04393582	SRR3096486	B12-0570	2012	USA	43.5122	-114.301	Idaho	Bovine			D
B12-0599_2012_USA	SAMN04393587	SRR3096491	B12-0599	2012	USA	43.5122	-114.301	Idaho	Bovine			D
B13-0118_2013_USA	SAMN04393598	SRR3096502	B13-0118	2013	USA	43.5122	-114.301	Idaho	Bovine			D
B87-0095_1986_USA	SAMN04393600	SRR3096504	B87-0095	1986	USA	43.5122	-114.301	Idaho	Bovine			D
B90-0737_1990_USA	SAMN04393601	SRR3096505	B90-0737	1990	USA	35.9023	-97.1155	Oklahoma	Bovine			D
B93-0131_1993_USA	SAMN04393603	SRR3096507	B93-0131	1993	USA	38.2997	-92.6237	Missouri	Bovine			D
B93-1447_1993_USA	SAMN04393604	SRR3096508	B93-1447	1993	USA	27.79	-81.5558	Florida	Bovine			D
87-28_1987_Sudan	SAMN00839701	SRR642159	87/28	1987	Sudan	16.3075	30.2895		Bovine			B
544_1942_UK	SAMN00839704	SRR642172	544	1942	UK	54.7157	-1.92512		Bovine			D
93-2_1993_Bolivia	SAMN00839708	SRR642788	93/2	1993	Bolivia	-16.763	-64.9565		Bovine			C
R42-08_2008_Mongolia	SAMN00839707	SRR642791	R42-08	2008	Mongolia	46.6865	103.691		Bovine			C
F10-06-3_2006_Thailand	SAMN00839709	SRR642795	F10/06-3	2006	Thailand	15.4568	101.251		Bovine			C
80-28_1980_Chad	SAMN00839700	SRR642814	80/28	1980	Chad	14.6634	18.6702		Bovine			B
F10-05-11_2005_Portugal	SAMN00839699	SRR642817	F10/05-11	2005	Portugal	39.5156	-8.65257		Bovine			D
78-14_1978_Chad	SAMN00839723	SRR642818	78/14	1978	Chad	14.6634	18.6702		Bovine			B
64-81_1964_Zimbabwe	SAMN00839705	SRR642821	64/81	1964	Zimbabwe	-19.0859	30.0696		Bovine			D
F1-06-B21_2006_Zimbabwe	SAMN00839722	SRR642829	F1/06-B21	2006	Zimbabwe	-19.0859	30.0696		Bovine			B
600-64_1964_UK	SAMN00839729	SRR642832	600/64	1964	UK	54.7157	-1.92512		Bovine			D
NI495a_2008_NorthernIreland	SAMN00811194	SRR646252	NI495a	2008	Northern Ireland	54.7877	-6.49231	Newry	Bovine			D
78-32_1978_Senegal	SAMN01047749	SRR646254	78/32	1978	Senegal	14.4046	-14.5508		Bovine			B
225-65_1965_UK	SAMN00839717	SRR646256	225/65	1965	UK	54.7157	-1.92512		Bovine			D
NI380_2008_NorthernIreland	SAMN00811189	SRR646257	NI380	2008	Northern Ireland	54.7877	-6.49231	Enniskillen	Bovine			D
NI593_2008_NorthernIreland	SAMN00811196	SRR647084	NI593	2008	Northern Ireland	54.7877	-6.49231	Newry	Bovine			D
80-108_1980_NewZealand	SAMN00811163	SRR647085	80/108	1980	New Zealand	-42.3486	172.48		Bovine			D
NI622_2008_NorthernIreland	SAMN00811198	SRR647086	NI622	2008	Northern Ireland	54.7877	-6.49231	Newry	Bovine			D
85-140_1985_Greece	SAMN00811164	SRR647087	85/140	1985	Greece	39.4896	22.5789		Bovine			C
NI645_2008_NorthernIreland	SAMN00811202	SRR647088	NI645	2008	Northern Ireland	54.7877	-6.49231	Newry	Bovine			D
64-122_1964_UK	SAMN00811214	SRR647090	64/122	1964	UK	54.7157	-1.92512		Bovine			C
80-102_1980_Spain	SAMN00811162	SRR647098	80/102	1980	Spain	37.9919	-1.13147		Bovine			C
NI388_2008_NorthernIreland	SAMN00811190	SRR647099	NI388	2008	Northern Ireland	54.7877	-6.49231	Enniskillen	Bovine			D
863-67_1967_UK	SAMN00811166	SRR647100	863/67	1967	UK	54.7157	-1.92512		Bovine			D
NI422_2008_NorthernIreland	SAMN00811191	SRR647554	NI422	2008	Northern Ireland	54.7877	-6.49231	Armagh	Bovine			D
F5-04-7_2004_Portugal	SAMN00811177	SRR647557	F5/04-7	2004	Portugal	39.5156	-8.65257		Bovine			C
F6-05-9_2005_Sudan	SAMN00811182	SRR647564	F6/05-9	2005	Sudan	16.3075	30.2895		Bovine			B
877-67_1967_UK	SAMN00811167	SRR647565	877/67	1967	UK	54.7157	-1.92512		Bovine			C
NI613_2008_NorthernIreland	SAMN00811197	SRR647570	NI613	2008	Northern Ireland	54.7877	-6.49231	Armagh	Bovine			D
NI240_2008_NorthernIreland	SAMN00811186	SRR647571	NI240	2008	Northern Ireland	54.7877	-6.49231	Enniskillen	Bovine			D
F3-01_2001_Kosovo	SAMN00811175	SRR647572	F3/01	2001	Kosovo	42.6582	21.0608		Bovine			D
88-19_1988_Spain	SAMN00811168	SRR647574	88/19	1988	Spain	37.9919	-1.13147		Bovine			D
NI633_2008_NorthernIreland	SAMN00811200	SRR647578	NI633	2008	Northern Ireland	54.7877	-6.49231	Armagh	Bovine			D
NI274_2008_NorthernIreland	SAMN00811187	SRR647581	NI274	2008	Northern Ireland	54.7877	-6.49231	Enniskillen	Bovine			D
NI639_2008_NorthernIreland	SAMN00811201	SRR647582	NI639	2008	Northern Ireland	54.7877	-6.49231	Newry	Bovine			D
85-69_1985_India	SAMN00811165	SRR651191	85/69	1985	India	28.4034	79.4253		Bovine			C
F1-06-B1_2006_Zimbabwe	SAMN00811173	SRR651192	F1/06 B1	2006	Zimbabwe	-19.0859	30.0696		Bovine			D
90-50_1990_Saudi-Arabia	SAMN00811171	SRR651193	90/50	1990	Saudi Arabia	25.1592	44.821		Bovine			D
NI352_2008_NorthernIreland	SAMN00811188	SRR651197	NI352	2008	Northern Ireland	54.7877	-6.49231	Enniskillen	Bovine			D
NI492_2008_NorthernIreland	SAMN00811193	SRR651199	NI492	2008	Northern Ireland	54.7877	-6.49231	Armagh	Bovine			D
93-1_1993_Bolivia	SAMN00811172	SRR651200	93/1	1993	Bolivia	-16.763	-64.9565		Bovine			D
NI649_2008_NorthernIreland	SAMN00811204	SRR651201	NI649	2008	Northern Ireland	54.7877	-6.49231	Newry	Bovine			D
NI628_2008_NorthernIreland	SAMN00811199	SRR651207	NI628	2008	Northern Ireland	54.7877	-6.49231	Newry	Bovine			D
F6-05-2_2005_Sudan	SAMN00811178	SRR651208	F6/05-2	2005	Sudan	16.3075	30.2895		Bovine			B
NI518_2008_NorthernIreland	SAMN00811195	SRR651211	NI518	2008	Northern Ireland	54.7877	-6.49231	Newry	Bovine			D
01-0585_2001_USA	SAMN02092519	SRR849601	01-0585	2001	USA	27.79	-81.5558	Florida	Bovine			D
01-0648_2001_USA	SAMN02092518	SRR849603	01-0648	2001	USA	34.6843	-92.1765	Arkansas	Bovine			D
87-2211_1987_USA	SAMN02092510	SRR849683	87-2211	1987	USA	44.5426	-100.23	South Dakota	Bovine			D
82-3893_1982_USA	SAMN02092506	SRR849685	82-3893	1982	USA	35.7069	-86.4215	Tennessee	Bovine			D
87-0095_1986_USA	SAMN02092509	SRR849688	87-0095	1986	USA	43.5122	-114.301	Idaho	Bovine			D
89-0363_1989_USA	SAMN02092511	SRR849709	89-0363	1989	USA	31.3867	-99.0122	Texas	Bovine			D
90-0737_1990_USA	SAMN02092515	SRR849710	90-0737	1990	USA	35.9023	-97.1155	Oklahoma	Bovine			D
90-0742_1990_USA	SAMN02092513	SRR849711	90-0742	1990	USA	41.4507	-99.0307	Nebraska	Bovine			D
90-0775_1990_USA	SAMN02092514	SRR849712	90-0775	1990	USA	27.79	-81.5558	Florida	Bovine			D
90-0962_1990_USA	SAMN02092512	SRR849713	90-0962	1990	USA	33.5129	-89.8064	Mississippi	Bovine			D
B10-0018_2010_USA	SAMN02092521	SRR849716	B10-0018	2010	USA	43.5122	-114.301	Idaho	Bovine			D
BC95_1997_Spain	SAMN02297859	SRR952243	BC95	1997	Spain	37.9919	-1.13147	Torrelavega	Bovine			C
104M_2013_China	SAMN03108762	GCA_001296965.1	104M	2013	China	34.6996	104.309	China	Bovine			D
C-614_2017_Russia	SAMN10584522	GCA_003965935.1	C-614	2017	Russia	51.5952	45.9574	Russia	Bovine			C
C-615_2017_Russia	SAMN10584523	GCA_003984745.1	C-615	2017	Russia	51.5952	45.9574	Russia	Bovine			C
N1_2018_Russia	SAMN10584386	GCA_003984755.1	N1	2018	Russia	51.5952	45.9574	Samara	Bovine			C
BB13_2009_China	SAMN03381195	GCA_003994075.1	BB13	2009	China	34.6996	104.309	GanSu	Bovine			C
Brucexj51_2016_China	SAMN13565773	GCA_009789365.1	Brucexj51	2016	China	34.6996	104.309	Xinjiang	Bovine			C
ABT_CB-28_2016_India	SAMN15438790	GCA_013425785.1	ABT_CB-28	2016	India	28.4034	79.4253	India	Bovine		Crossbred cattle	D
385_1971_Russia	SAMN17050265	GCA_016483915.1	385	1971	Russia	51.5952	45.9574	Karachayevo-Circassian	Bovine		Khabez district	C
I-182_1984_Russia	SAMN17050348	GCA_016484075.1	I-182	1984	Russia	51.5952	45.9574	Irkutsk Region	Bovine			C
R-1096_1964_Russia	SAMN33208919	235.457	R-1096	1964	Russia	51.5952	45.9574	Russia	Bovine			C
75-79-AB_1996_Russia	SAMN33208916	235.458	75/79-AB	1996	Russia	51.5952	45.9574	Russia	Bovine			C
KV-13-100_1989_Russia	SAMN33208920	235.459	KV 13/100	1989	Russia	51.5952	45.9574	Russia	Bovine			D
KV-17-100_1997_Russia	SAMN33208918	235.461	KV 17/100	1997	Russia	51.5952	45.9574	Russia	Bovine			C
235.462_82_1960_Russia	SAMN33208915	235.462	82	1960	Russia	51.5952	45.9574	Russia	Bovine			C
BB14_2010_China	SAMN03382533	GCA_003994155.1	BB14	2010	China	34.6996	104.309	HeiLongJaing	Bovine			C
BB12_2008_China	SAMN03387012	GCA_003994025.1	BB12	2008	China	34.6996	104.309	NeiMonggal	Bovine			C
a_1_2007_Kazakhstan	SAMN31373109	SRR21979393	a_1	2007	Kazakhstan	48.1972	68.0423	Asia	Bovine			C
a_112_2011_Kazakhstan	SAMN31373119	SRR21979382	a_112	2011	Kazakhstan	48.1972	68.0423	Asia	Bovine			C
a_117_2011_Kazakhstan	SAMN31373120	SRR21979380	a_117	2011	Kazakhstan	48.1972	68.0423	Asia	Bovine			C
a_121_2013_Kazakhstan	SAMN31373122	SRR21979378	a_121	2013	Kazakhstan	48.1972	68.0423	Asia	Bovine			C
a_14_2008_Kazakhstan	SAMN31373113	SRR21979388	a_14	2008	Kazakhstan	48.1972	68.0423	Asia	Bovine			C
a_17_2008_Kazakhstan	SAMN31373110	SRR21979391	a_17	2008	Kazakhstan	48.1972	68.0423	Asia	Bovine			C
a_18_2008_Kazakhstan	SAMN31373112	SRR21979389	a_18	2008	Kazakhstan	48.1972	68.0423	Asia	Bovine			C
a_23_2008_Kazakhstan	SAMN31373111	SRR21979390	a_23	2008	Kazakhstan	48.1972	68.0423	Asia	Bovine			C
a_53_2008_Kazakhstan	SAMN31373115	SRR21979386	a_53	2008	Kazakhstan	48.1972	68.0423	Asia	Bovine			C
a_71_2008_Kazakhstan	SAMN31373114	SRR21979387	a_71	2008	Kazakhstan	48.1972	68.0423	Asia	Bovine			C
a_74_2009_Kazakhstan	SAMN31373116	SRR21979385	a_74	2009	Kazakhstan	48.1972	68.0423	Asia	Bovine			C
a_82_2010_Kazakhstan	SAMN31373118	SRR21979383	a_82	2010	Kazakhstan	48.1972	68.0423	Asia	Bovine			C
a_86_2010_Kazakhstan	SAMN31373117	SRR21979384	a_86	2010	Kazakhstan	48.1972	68.0423	Asia	Bovine			C
a_98_2011_Kazakhstan	SAMN31373121	SRR21979379	a_98	2011	Kazakhstan	48.1972	68.0423	Asia	Bovine			C
I103_UK3-01_Ireland	SAMN00811183	SRR641724	I103_UK3/01	Unknown	Ireland	54.3535	-6.65147	Europe	Bovine			D
Kaz003_2015_Kazakhstan	SAMN31373123	SRR21979377	Kaz003	2015	Kazakhstan	48.1972	68.0423	Asia	Bovine			C
Kaz020_2015_Kazakhstan	SAMN31373138	SRR21979361	Kaz020	2015	Kazakhstan	48.1972	68.0423	Asia	Bovine			C
Kaz021_2015_Kazakhstan	SAMN31373134	SRR21979365	Kaz021	2015	Kazakhstan	48.1972	68.0423	Asia	Bovine			C
Kaz025_1957_Kazakhstan	SAMN31373093	SRR21979381	Kaz025	1957	Kazakhstan	48.1972	68.0423	Asia	Bovine			D
Kaz027_1985_Kazakhstan	SAMN31373108	SRR21979394	Kaz027	1985	Kazakhstan	48.1972	68.0423	Asia	Bovine			D
Kaz029_1969_Kazakhstan	SAMN31373103	SRR21979399	Kaz029	1969	Kazakhstan	48.1972	68.0423	Asia	Bovine			C
Kaz030_1961_Kazakhstan	SAMN31373097	SRR21979358	Kaz030	1961	Kazakhstan	48.1972	68.0423	Asia	Bovine			C
Kaz031_1968_Kazakhstan	SAMN31373102	SRR21979400	Kaz031	1968	Kazakhstan	48.1972	68.0423	Asia	Bovine			D
Kaz033_1953_Kazakhstan	SAMN31373092	SRR21979392	Kaz033	1953	Kazakhstan	48.1972	68.0423	Asia	Bovine			C
Kaz034_1947_Kazakhstan	SAMN31373090	SRR21979404	Kaz034	1947	Kazakhstan	48.1972	68.0423	Asia	Bovine			C
Kaz035_1969_Kazakhstan	SAMN31373105	SRR21979397	Kaz035	1969	Kazakhstan	48.1972	68.0423	Asia	Bovine			C
Kaz037_1965_Kazakhstan	SAMN31373098	SRR21979357	Kaz037	1965	Kazakhstan	48.1972	68.0423	Asia	Bovine			C
Kaz039_1970_Kazakhstan	SAMN31373107	SRR21979395	Kaz039	1970	Kazakhstan	48.1972	68.0423	Asia	Bovine			C
Kaz041_1967_Kazakhstan	SAMN31373100	SRR21979402	Kaz041	1967	Kazakhstan	48.1972	68.0423	Asia	Bovine			C
Kaz042_1960_Kazakhstan	SAMN31373096	SRR21979359	Kaz042	1960	Kazakhstan	48.1972	68.0423	Asia	Bovine			C
Kaz044_1968_Kazakhstan	SAMN31373101	SRR21979401	Kaz044	1968	Kazakhstan	48.1972	68.0423	Asia	Bovine			C
Kaz045_1966_Kazakhstan	SAMN31373099	SRR21979356	Kaz045	1966	Kazakhstan	48.1972	68.0423	Asia	Bovine			C
Kaz046_1957_Kazakhstan	SAMN31373094	SRR21979370	Kaz046	1957	Kazakhstan	48.1972	68.0423	Asia	Bovine			C
Kaz047_1970_Kazakhstan	SAMN31373106	SRR21979396	Kaz047	1970	Kazakhstan	48.1972	68.0423	Asia	Bovine			C
Kaz049_1957_Kazakhstan	SAMN31373095	SRR21979360	Kaz049	1957	Kazakhstan	48.1972	68.0423	Asia	Bovine			C
Kaz050_1948_Kazakhstan	SAMN31373091	SRR21979403	Kaz050	1948	Kazakhstan	48.1972	68.0423	Asia	Bovine			C
Kaz051_1969_Kazakhstan	SAMN31373104	SRR21979398	Kaz051	1969	Kazakhstan	48.1972	68.0423	Asia	Bovine			C
Kaz052_2015_Kazakhstan	SAMN31373124	SRR21979376	Kaz052	2015	Kazakhstan	48.1972	68.0423	Asia	Bovine			C
Kaz061_2015_Kazakhstan	SAMN31373125	SRR21979375	Kaz061	2015	Kazakhstan	48.1972	68.0423	Asia	Bovine			C
Kaz068_2015_Kazakhstan	SAMN31373126	SRR21979374	Kaz068	2015	Kazakhstan	48.1972	68.0423	Asia	Bovine			C
Kaz070_2015_Kazakhstan	SAMN31373127	SRR21979373	Kaz070	2015	Kazakhstan	48.1972	68.0423	Asia	Bovine			C
Kaz075_2015_Kazakhstan	SAMN31373132	SRR21979367	Kaz075	2015	Kazakhstan	48.1972	68.0423	Asia	Bovine			C
Kaz076_2015_Kazakhstan	SAMN31373129	SRR21979371	Kaz076	2015	Kazakhstan	48.1972	68.0423	Asia	Bovine			C
Kaz077_2015_Kazakhstan	SAMN31373136	SRR21979363	Kaz077	2015	Kazakhstan	48.1972	68.0423	Asia	Bovine			C
Kaz085_2015_Kazakhstan	SAMN31373135	SRR21979364	Kaz085	2015	Kazakhstan	48.1972	68.0423	Asia	Bovine			C
Kaz086_2015_Kazakhstan	SAMN31373130	SRR21979369	Kaz086	2015	Kazakhstan	48.1972	68.0423	Asia	Bovine			C
Kaz092_2015_Kazakhstan	SAMN31373128	SRR21979372	Kaz092	2015	Kazakhstan	48.1972	68.0423	Asia	Bovine			C
Kaz093_2015_Kazakhstan	SAMN31373131	SRR21979368	Kaz093	2015	Kazakhstan	48.1972	68.0423	Asia	Bovine			C
Kaz099_2015_Kazakhstan	SAMN31373133	SRR21979366	Kaz099	2015	Kazakhstan	48.1972	68.0423	Asia	Bovine			C
Kaz109_2015_Kazakhstan	SAMN31373137	SRR21979362	Kaz109	2015	Kazakhstan	48.1972	68.0423	Asia	Bovine			C
SRR15047636_RB51_2014_Egypt	SAMN19959572	SRR15047636	RB51	2014	Egypt	26.5916	29.8052	Africa	Bovine			D
SRR15047639_RB51_2014_Egypt	SAMN19959568	SRR15047639	RB51	2014	Egypt	26.5916	29.8052	Africa	Bovine			D
RB51_2013_Egypt	SAMN19959567	SRR15047641	RB51	2013	Egypt	26.5916	29.8052	Africa	Bovine			D
SRR15047645_RB51_2014_Egypt	SAMN19959563	SRR15047645	RB51	2014	Egypt	26.5916	29.8052	Africa	Bovine			D
SRR15047647_RB51_2014_Egypt	SAMN19959561	SRR15047647	RB51	2014	Egypt	26.5916	29.8052	Africa	Bovine			D
RB51_2017_Egypt	SAMN19959540	SRR15047668	RB51	2017	Egypt	26.5916	29.8052	Africa	Bovine			D
SRR15047673_RB51_2012_Egypt	SAMN19959527	SRR15047673	RB51	2012	Egypt	26.5916	29.8052	Africa	Bovine			D
SRR15047674_RB51_2012_Egypt	SAMN19959526	SRR15047674	RB51	2012	Egypt	26.5916	29.8052	Africa	Bovine			D
256Pa_2005_Portugal	SAMEA5145037	ERR2938666	256Pa	2005	Portugal	39.5156	-8.65257	Europe	Bovine			C
88-217_1988_Mozambique	SAMN01047748	SRR642211	88/217	1988	Mozambique	-17.2813	35.8919	Africa	Bovine			A
88-226_1988_Mozambique	SAMN00811169	SRR647563	88/226	1988	Mozambique	-17.2813	35.8919	Africa	Bovine			D
NI017_2004_NorthernIreland	SAMN12996907	SRR10249444	NI017	2004	Northern Ireland	54.7877	-6.49231	Europe	Bovine			D
NI008_2004_NorthernIreland	SAMN12996906	SRR10249445	NI008	2004	Northern Ireland	54.7877	-6.49231	Europe	Bovine			D
NI1124_2011_NorthernIreland	SAMN12996973	SRR10249446	NI1124	2011	Northern Ireland	54.7877	-6.49231	Europe	Bovine			D
NI856_2011_NorthernIreland	SAMN12996972	SRR10249447	NI856	2011	Northern Ireland	54.7877	-6.49231	Europe	Bovine			D
NI744_2010_NorthernIreland	SAMN12996971	SRR10249448	NI744	2010	Northern Ireland	54.7877	-6.49231	Europe	Bovine			D
NI701_2010_NorthernIreland	SAMN12996970	SRR10249449	NI701	2010	Northern Ireland	54.7877	-6.49231	Europe	Bovine			D
NI641_2010_NorthernIreland	SAMN12996969	SRR10249450	NI641	2010	Northern Ireland	54.7877	-6.49231	Europe	Bovine			D
NI610_2009_NorthernIreland	SAMN12996968	SRR10249451	NI610	2009	Northern Ireland	54.7877	-6.49231	Europe	Bovine			D
NI007_2004_NorthernIreland	SAMN12996905	SRR10249452	NI007	2004	Northern Ireland	54.7877	-6.49231	Europe	Bovine			D
NI532_2009_NorthernIreland	SAMN12996967	SRR10249453	NI532	2009	Northern Ireland	54.7877	-6.49231	Europe	Bovine			D
NI479_2008_NorthernIreland	SAMN12996966	SRR10249454	NI479	2008	Northern Ireland	54.7877	-6.49231	Europe	Bovine			D
NI473_2008_NorthernIreland	SAMN12996965	SRR10249455	NI473	2008	Northern Ireland	54.7877	-6.49231	Europe	Bovine			D
NI457_2008_NorthernIreland	SAMN12996964	SRR10249456	NI457	2008	Northern Ireland	54.7877	-6.49231	Europe	Bovine			D
NI261_2002_NorthernIreland	SAMN12996936	SRR10249457	NI261	2002	Northern Ireland	54.7877	-6.49231	Europe	Bovine			D
NI442_2007_NorthernIreland	SAMN12996963	SRR10249458	NI442	2007	Northern Ireland	54.7877	-6.49231	Europe	Bovine			D
NI260_1991_NorthernIreland	SAMN12996935	SRR10249459	NI260	1991	Northern Ireland	54.7877	-6.49231	Europe	Bovine			D
NI248_2005_NorthernIreland	SAMN12996934	SRR10249460	NI248	2005	Northern Ireland	54.7877	-6.49231	Europe	Bovine			D
NI244_2005_NorthernIreland	SAMN12996933	SRR10249461	NI244	2005	Northern Ireland	54.7877	-6.49231	Europe	Bovine			D
NI231_2005_NorthernIreland	SAMN12996932	SRR10249462	NI231	2005	Northern Ireland	54.7877	-6.49231	Europe	Bovine			D
NI201_2004_NorthernIreland	SAMN12996931	SRR10249463	NI201	2004	Northern Ireland	54.7877	-6.49231	Europe	Bovine			D
NI195_2006_NorthernIreland	SAMN12996930	SRR10249464	NI195	2006	Northern Ireland	54.7877	-6.49231	Europe	Bovine			D
NI193_2006_NorthernIreland	SAMN12996929	SRR10249465	NI193	2006	Northern Ireland	54.7877	-6.49231	Europe	Bovine			D
NI192_2006_NorthernIreland	SAMN12996928	SRR10249466	NI192	2006	Northern Ireland	54.7877	-6.49231	Europe	Bovine			D
I026_2000_Ireland	SAMN12996901	SRR10249467	I026	2000	Ireland	54.7877	-6.49231	Europe	Bovine			D
NI176_2006_NorthernIreland	SAMN12996927	SRR10249468	NI176	2006	Northern Ireland	54.7877	-6.49231	Europe	Bovine			D
NI167_2006_NorthernIreland	SAMN12996926	SRR10249469	NI167	2006	Northern Ireland	54.7877	-6.49231	Europe	Bovine			D
NI166_2006_NorthernIreland	SAMN12996925	SRR10249470	NI166	2006	Northern Ireland	54.7877	-6.49231	Europe	Bovine			D
NI161_2006_NorthernIreland	SAMN12996924	SRR10249471	NI161	2006	Northern Ireland	54.7877	-6.49231	Europe	Bovine			D
NI159_2006_NorthernIreland	SAMN12996923	SRR10249472	NI159	2006	Northern Ireland	54.7877	-6.49231	Europe	Bovine			D
NI156_2006_NorthernIreland	SAMN12996922	SRR10249473	NI156	2006	Northern Ireland	54.7877	-6.49231	Europe	Bovine			D
NI152_2006_NorthernIreland	SAMN12996921	SRR10249474	NI152	2006	Northern Ireland	54.7877	-6.49231	Europe	Bovine			D
NI150_2006_NorthernIreland	SAMN12996920	SRR10249475	NI150	2006	Northern Ireland	54.7877	-6.49231	Europe	Bovine			D
NI149_2006_NorthernIreland	SAMN12996919	SRR10249476	NI149	2006	Northern Ireland	54.7877	-6.49231	Europe	Bovine			D
NI112_2004_NorthernIreland	SAMN12996918	SRR10249477	NI112	2004	Northern Ireland	54.7877	-6.49231	Europe	Bovine			D
I022_2000_Ireland	SAMN12996900	SRR10249478	I022	2000	Ireland	54.3535	-6.65147	Europe	Bovine			D
NI087_2004_NorthernIreland	SAMN12996917	SRR10249479	NI087	2004	Northern Ireland	54.7877	-6.49231	Europe	Bovine			D
NI075_2004_NorthernIreland	SAMN12996916	SRR10249480	NI075	2004	Northern Ireland	54.7877	-6.49231	Europe	Bovine			D
NI055_2004_NorthernIreland	SAMN12996915	SRR10249481	NI055	2004	Northern Ireland	54.7877	-6.49231	Europe	Bovine			D
NI051_2004_NorthernIreland	SAMN12996914	SRR10249482	NI051	2004	Northern Ireland	54.7877	-6.49231	Europe	Bovine			D
NI050_2004_NorthernIreland	SAMN12996913	SRR10249483	NI050	2004	Northern Ireland	54.7877	-6.49231	Europe	Bovine			D
NI039_2004_NorthernIreland	SAMN12996912	SRR10249484	NI039	2004	Northern Ireland	54.7877	-6.49231	Europe	Bovine			D
NI035_2004_NorthernIreland	SAMN12996911	SRR10249485	NI035	2004	Northern Ireland	54.7877	-6.49231	Europe	Bovine			D
NI033_2004_NorthernIreland	SAMN12996910	SRR10249486	NI033	2004	Northern Ireland	54.7877	-6.49231	Europe	Bovine			D
NI022_2004_NorthernIreland	SAMN12996909	SRR10249487	NI022	2004	Northern Ireland	54.7877	-6.49231	Europe	Bovine			D
NI019_2004_NorthernIreland	SAMN12996908	SRR10249488	NI019	2004	Northern Ireland	54.7877	-6.49231	Europe	Bovine			D
I004_2000_Ireland	SAMN12996899	SRR10249489	I004	2000	Ireland	54.3535	-6.65147	Europe	Bovine			D
I001_1999_Ireland	SAMN12996898	SRR10249490	I001	1999	Ireland	54.3535	-6.65147	Europe	Bovine			D
NI427_2007_NorthernIreland	SAMN12996962	SRR10249491	NI427	2007	Northern Ireland	54.7877	-6.49231	Europe	Bovine			D
NI418_2007_NorthernIreland	SAMN12996961	SRR10249492	NI418	2007	Northern Ireland	54.7877	-6.49231	Europe	Bovine			D
NI405_2007_NorthernIreland	SAMN12996960	SRR10249493	NI405	2007	Northern Ireland	54.7877	-6.49231	Europe	Bovine			D
NI396_2007_NorthernIreland	SAMN12996959	SRR10249494	NI396	2007	Northern Ireland	54.7877	-6.49231	Europe	Bovine			D
NI395_2007_NorthernIreland	SAMN12996958	SRR10249495	NI395	2007	Northern Ireland	54.7877	-6.49231	Europe	Bovine			D
NI005_2004_NorthernIreland	SAMN12996904	SRR10249496	NI005	2004	Northern Ireland	54.7877	-6.49231	Europe	Bovine			D
NI376_2007_NorthernIreland	SAMN12996957	SRR10249497	NI376	2007	Northern Ireland	54.7877	-6.49231	Europe	Bovine			D
NI371_2007_NorthernIreland	SAMN12996956	SRR10249498	NI371	2007	Northern Ireland	54.7877	-6.49231	Europe	Bovine			D
NI358_2007_NorthernIreland	SAMN12996955	SRR10249499	NI358	2007	Northern Ireland	54.7877	-6.49231	Europe	Bovine			D
NI346_2006_NorthernIreland	SAMN12996954	SRR10249500	NI346	2006	Northern Ireland	54.7877	-6.49231	Europe	Bovine			D
NI344_2006_NorthernIreland	SAMN12996953	SRR10249501	NI344	2006	Northern Ireland	54.7877	-6.49231	Europe	Bovine			D
NI342_2006_NorthernIreland	SAMN12996952	SRR10249502	NI342	2006	Northern Ireland	54.7877	-6.49231	Europe	Bovine			D
NI340_2006_NorthernIreland	SAMN12996951	SRR10249503	NI340	2006	Northern Ireland	54.7877	-6.49231	Europe	Bovine			D
NI339_2006_NorthernIreland	SAMN12996950	SRR10249504	NI339	2006	Northern Ireland	54.7877	-6.49231	Europe	Bovine			D
NI335_2006_NorthernIreland	SAMN12996949	SRR10249505	NI335	2006	Northern Ireland	54.7877	-6.49231	Europe	Bovine			D
NI315_2006_NorthernIreland	SAMN12996948	SRR10249506	NI315	2006	Northern Ireland	54.7877	-6.49231	Europe	Bovine			D
NI002_2004_NorthernIreland	SAMN12996903	SRR10249507	NI002	2004	Northern Ireland	54.7877	-6.49231	Europe	Bovine			D
NI314_2006_NorthernIreland	SAMN12996947	SRR10249508	NI314	2006	Northern Ireland	54.7877	-6.49231	Europe	Bovine			D
NI313_2006_NorthernIreland	SAMN12996946	SRR10249509	NI313	2006	Northern Ireland	54.7877	-6.49231	Europe	Bovine			D
NI307_2006_NorthernIreland	SAMN12996945	SRR10249510	NI307	2006	Northern Ireland	54.7877	-6.49231	Europe	Bovine			D
NI304_2006_NorthernIreland	SAMN12996944	SRR10249511	NI304	2006	Northern Ireland	54.7877	-6.49231	Europe	Bovine			D
NI300_2006_NorthernIreland	SAMN12996943	SRR10249512	NI300	2006	Northern Ireland	54.7877	-6.49231	Europe	Bovine			D
NI294_2006_NorthernIreland	SAMN12996942	SRR10249513	NI294	2006	Northern Ireland	54.7877	-6.49231	Europe	Bovine			D
NI290_2006_NorthernIreland	SAMN12996941	SRR10249514	NI290	2006	Northern Ireland	54.7877	-6.49231	Europe	Bovine			D
NI288_2006_NorthernIreland	SAMN12996940	SRR10249515	NI288	2006	Northern Ireland	54.7877	-6.49231	Europe	Bovine			D
NI283_2006_NorthernIreland	SAMN12996939	SRR10249516	NI283	2006	Northern Ireland	54.7877	-6.49231	Europe	Bovine			D
NI273_2006_NorthernIreland	SAMN12996938	SRR10249517	NI273	2006	Northern Ireland	54.7877	-6.49231	Europe	Bovine			D
I066_2000_Ireland	SAMN12996902	SRR10249518	I066	2000	Ireland	54.3535	-6.65147	Europe	Bovine			D
NI268_2003_NorthernIreland	SAMN12996937	SRR10249519	NI268	2003	Northern Ireland	54.7877	-6.49231	Europe	Bovine			D
18RB17233_2017_Egypt	SAMN15701920	SRR12368029	18RB17233	2017	Egypt	26.5916	29.8052	Africa	Bovine			D
18RB17259_2017_Egypt	SAMN15701943	SRR12368032	18RB17259	2017	Egypt	26.5916	29.8052	Africa	Bovine			D
18RB17257_2017_Egypt	SAMN15701941	SRR12368034	18RB17257	2017	Egypt	26.5916	29.8052	Africa	Bovine			D
18RB17256_2017_Egypt	SAMN15701940	SRR12368035	18RB17256	2017	Egypt	26.5916	29.8052	Africa	Bovine			D
18RB17255_2017_Egypt	SAMN15701939	SRR12368036	18RB17255	2017	Egypt	26.5916	29.8052	Africa	Bovine			D
18RB17243_2016_Egypt	SAMN15701927	SRR12368049	18RB17243	2016	Egypt	26.5916	29.8052	Africa	Bovine			D
18RB17242_2016_Egypt	SAMN15701926	SRR12368050	18RB17242	2016	Egypt	26.5916	29.8052	Africa	Bovine			D
5312_2014_Egypt	SAMN19959533	SRR15047628	5312	2014	Egypt	26.5916	29.8052	Africa	Bovine			D
5311_2014_Egypt	SAMN19959532	SRR15047629	5311	2014	Egypt	26.5916	29.8052	Africa	Bovine			D
5310_2014_Egypt	SAMN19959531	SRR15047630	5310	2014	Egypt	26.5916	29.8052	Africa	Bovine			D
HEA89_2014_Egypt	SAMN19959576	SRR15047632	HEA89	2014	Egypt	26.5916	29.8052	Africa	Bovine			D
HEA72_2013_Egypt	SAMN19959575	SRR15047633	HEA72	2013	Egypt	26.5916	29.8052	Africa	Bovine			D
HEA68_2006_Egypt	SAMN19959574	SRR15047634	HEA68	2006	Egypt	26.5916	29.8052	Africa	Bovine			D
HEA37_2013_Egypt	SAMN19959571	SRR15047637	HEA37	2013	Egypt	26.5916	29.8052	Africa	Bovine			D
HEA35_2013_Egypt	SAMN19959570	SRR15047638	HEA35	2013	Egypt	26.5916	29.8052	Africa	Bovine			D
5309_2014_Egypt	SAMN19959530	SRR15047640	5309	2014	Egypt	26.5916	29.8052	Africa	Bovine			D
HEA17_2013_Egypt	SAMN19959566	SRR15047642	HEA17	2013	Egypt	26.5916	29.8052	Africa	Bovine			D
HEA164_2017_Egypt	SAMN19959565	SRR15047643	HEA164	2017	Egypt	26.5916	29.8052	Africa	Bovine			D
HEA161_2018_Egypt	SAMN19959564	SRR15047644	HEA161	2018	Egypt	26.5916	29.8052	Africa	Bovine			D
HEA140_2015_Egypt	SAMN19959560	SRR15047648	HEA140	2015	Egypt	26.5916	29.8052	Africa	Bovine			D
HEA138_2015_Egypt	SAMN19959559	SRR15047649	HEA138	2015	Egypt	26.5916	29.8052	Africa	Bovine			D
HEA135_2015_Egypt	SAMN19959558	SRR15047650	HEA135	2015	Egypt	26.5916	29.8052	Africa	Bovine			D
5264_2012_Egypt	SAMN19959529	SRR15047651	5264	2012	Egypt	26.5916	29.8052	Africa	Bovine			D
HEA107_2015_Egypt	SAMN19959553	SRR15047654	HEA107	2015	Egypt	26.5916	29.8052	Africa	Bovine			D
HEA106_2015_Egypt	SAMN19959552	SRR15047655	HEA106	2015	Egypt	26.5916	29.8052	Africa	Bovine			D
21917_2020_Egypt	SAMN19959551	SRR15047656	21917	2020	Egypt	26.5916	29.8052	Africa	Bovine			D
21916_2020_Egypt	SAMN19959550	SRR15047657	21916	2020	Egypt	26.5916	29.8052	Africa	Bovine			D
21901_2019_Egypt	SAMN19959548	SRR15047659	21901	2019	Egypt	26.5916	29.8052	Africa	Bovine			D
21900_2019_Egypt	SAMN19959547	SRR15047660	21900	2019	Egypt	26.5916	29.8052	Africa	Bovine			D
21899_2019_Egypt	SAMN19959546	SRR15047661	21899	2019	Egypt	26.5916	29.8052	Africa	Bovine			D
5263_2012_Egypt	SAMN19959528	SRR15047662	5263	2012	Egypt	26.5916	29.8052	Africa	Bovine			D
16090_2017_Egypt	SAMN19959543	SRR15047665	16090	2017	Egypt	26.5916	29.8052	Africa	Bovine			D
15645_2017_Egypt	SAMN19959539	SRR15047669	15645	2017	Egypt	26.5916	29.8052	Africa	Bovine			D
7432_2015_Egypt	SAMN19959538	SRR15047670	7432	2015	Egypt	26.5916	29.8052	Africa	Bovine			D
BJ1_2005_China	SAMN10716007	SRR8423077	BJ1	2005	China	34.6996	104.309	Asia	Bovine			C
KV13-100_1989_Russia	SAMN33208920	GCA_029324865.1	KV13/100	1989	Russia	51.5952	45.9574		Bovine			D
104M_1970_Russia	SAMN33208917	GCA_029324875.1	104M	1970	Russia	51.5952	45.9574		Bovine			D
KV17-100_1997_Russia	SAMN33208918	GCA_029324915.1	KV17/100	1997	Russia	51.5952	45.9574		Bovine			C
8979.3_2011_Italy	SAMN07572673	GCA_001401995.1	8979.3	2011	Italy	39.2615	16.5158	Campania, Caserta, Cancello ed Arnone	Water buffalo	Bubalus bubalis		D
40046_2008_Italy	SAMN07572672	GCA_002290665.1	40046	2008	Italy	39.2615	16.5158	Caserta	Water buffalo	Bubalus bubalis		D
49839_2008_Italy	SAMN07572673	GCA_002290685.1	49839	2008	Italy	39.2615	16.5158	Caserta	Water buffalo	Bubalus bubalis		D
67761_2015_Italy	SAMN07572674	GCA_002290705.1	67761	2015	Italy	39.2615	16.5158	Salerno	Water buffalo	Bubalus bubalis		C
49188_2015_Italy	SAMN07572671	GCA_002290725.1	49188	2015	Italy	39.2615	16.5158	Salerno	Water buffalo	Bubalus bubalis		C
28375_2008_Italy	SAMN07572666	GCA_002290745.1	28375	2008	Italy	39.2615	16.5158	Caserta	Water buffalo	Bubalus bubalis		D
69103_2016_Italy	SAMN07572685	GCA_002290765.1	69103	2016	Italy	39.2615	16.5158	Salerno	Water buffalo	Bubalus bubalis		C
57750_2016_Italy	SAMN07572681	GCA_002290785.1	57750	2016	Italy	39.2615	16.5158	Salerno	Water buffalo	Bubalus bubalis		C
149279_2015_Italy	SAMN07572686	GCA_002290805.1	149279	2015	Italy	39.2615	16.5158	Salerno	Water buffalo	Bubalus bubalis		C
33295_2008_Italy	SAMN07572670	GCA_002291205.1	33295	2008	Italy	39.2615	16.5158	Caserta	Water buffalo	Bubalus bubalis		D
15500_2011_Italy	SAMN07602350	GCA_002291225.1	15500	2011	Italy	39.2615	16.5158	Salerno	Water buffalo	Bubalus bubalis		C
7863_2010_Italy	SAMN07572688	GCA_002291245.1	7863	2010	Italy	39.2615	16.5158	Salerno	Water buffalo	Bubalus bubalis		D
21630_2011_Italy	SAMN07572693	GCA_002291285.1	21630	2011	Italy	39.2615	16.5158	Salerno	Water buffalo	Bubalus bubalis		C
21614_2012_Italy	SAMN07572692	GCA_002291305.1	21614	2012	Italy	39.2615	16.5158	Salerno	Water buffalo	Bubalus bubalis		C
38127_2011_Italy	SAMN07572694	GCA_002291325.1	38127	2011	Italy	39.2615	16.5158	Salerno	Water buffalo	Bubalus bubalis		C
84573_2010_Italy	SAMN07572696	GCA_002291345.1	84573	2010	Italy	39.2615	16.5158	Caserta	Water buffalo	Bubalus bubalis		D
72871_2016_Italy	SAMN07572695	GCA_002291365.1	72871	2016	Italy	39.2615	16.5158	Caserta	Water buffalo	Bubalus bubalis		C
14330_2008_Italy	SAMN07572659	GCA_002291385.1	14330	2008	Italy	39.2615	16.5158	Caserta	Water buffalo	Bubalus bubalis		D
9510_2008_Italy	SAMN07572607	GCA_002310355.1	9510	2008	Italy	39.2615	16.5158	Caserta	Water buffalo	Bubalus bubalis		D
67-93_1967_Iraq	SAMN00839710	SRR642841	67/93	1967	Iraq	33.0899	42.7413		Water buffalo	Bubalus bubalis		C
22273_2022_Italy	SAMN28689831	GCA_023650975.1	22273	2022	Italy	39.2615	16.5158	Campania	Water buffalo	Bubalus bubalis		D
25449_2022_Italy	SAMN28690054	GCA_023650995.1	25449	2022	Italy	39.2615	16.5158	Campania	Water buffalo	Bubalus bubalis		D
39142_2022_Italy	SAMN28690416	GCA_023651015.1	39142	2022	Italy	39.2615	16.5158	Campania	Water buffalo	Bubalus bubalis		D
33248_2022_Italy	SAMN28690413	GCA_023651035.1	33248	2022	Italy	39.2615	16.5158	Campania	Water buffalo	Bubalus bubalis		D
40074_2022_Italy	SAMN28690419	GCA_023651055.1	40074	2022	Italy	39.2615	16.5158	Campania	Water buffalo	Bubalus bubalis		D
45222_2022_Italy	SAMN28690452	GCA_023651075.1	45222	2022	Italy	39.2615	16.5158	Campania	Water buffalo	Bubalus bubalis		D
40670_2022_Italy	SAMN28690422	GCA_023651095.1	40670	2022	Italy	39.2615	16.5158	Campania	Water buffalo	Bubalus bubalis		D
45533_2022_Italy	SAMN28690459	GCA_023651115.1	45533	2022	Italy	39.2615	16.5158	Campania	Water buffalo	Bubalus bubalis		D
45538_2022_Italy	SAMN28690461	GCA_023651135.1	45538	2022	Italy	39.2615	16.5158	Campania	Water buffalo	Bubalus bubalis		D
47964_2022_Italy	SAMN28690465	GCA_023651155.1	47964	2022	Italy	39.2615	16.5158	Campania	Water buffalo	Bubalus bubalis		D
54518_2022_Italy	SAMN28724687	GCA_023651195.1	54518	2022	Italy	39.2615	16.5158	Campania	Water buffalo	Bubalus bubalis		D
52299_2022_Italy	SAMN28690468	GCA_023651175.1	52299	2022	Italy	39.2615	16.5158	Campania	Water buffalo	Bubalus bubalis		D
51311_2022_Italy	SAMN28724686	GCA_023651215.1	51311	2022	Italy	39.2615	16.5158	Campania	Water buffalo	Bubalus bubalis		D
39683_2022_Italy	SAMN28708215	GCA_023651235.1	39683	2022	Italy	39.2615	16.5158	Campania	Water buffalo	Bubalus bubalis		D
16533_2022_Italy	SAMN28708200	GCA_023651255.1	16533	2022	Italy	39.2615	16.5158	Campania	Water buffalo	Bubalus bubalis		D
10736_2022_Italy	SAMN28708184	GCA_023651275.1	10736	2022	Italy	39.2615	16.5158	Campania	Water buffalo	Bubalus bubalis		D
179961_2022_Italy	SAMN28708180	GCA_023651295.1	179961	2022	Italy	39.2615	16.5158	Campania	Water buffalo	Bubalus bubalis		D
39659_2022_Italy	SAMN28708214	GCA_023651315.1	39659	2022	Italy	39.2615	16.5158	Campania	Water buffalo	Bubalus bubalis		D
34331_2022_Italy	SAMN28700314	GCA_023651335.1	34331	2022	Italy	39.2615	16.5158	Campania	Water buffalo	Bubalus bubalis		D
33975_2022_Italy	SAMN28700307	GCA_023651355.1	33975	2022	Italy	39.2615	16.5158	Campania	Water buffalo	Bubalus bubalis		D
24157_2022_Italy	SAMN28700045	GCA_023651375.1	24157	2022	Italy	39.2615	16.5158	Campania	Water buffalo	Bubalus bubalis		D
15259_2022_Italy	SAMN28699912	GCA_023651415.1	15259	2022	Italy	39.2615	16.5158	Campania	Water buffalo	Bubalus bubalis		D
128632_2022_Italy	SAMN28699911	GCA_023651435.1	128632	2022	Italy	39.2615	16.5158	Campania	Water buffalo	Bubalus bubalis		D
116074_2022_Italy	SAMN28693226	GCA_023651455.1	116074	2022	Italy	39.2615	16.5158	Campania	Water buffalo	Bubalus bubalis		D
108508_2022_Italy	SAMN28693218	GCA_023651475.1	108508	2022	Italy	39.2615	16.5158	Campania	Water buffalo	Bubalus bubalis		D
106598_2022_Italy	SAMN28693211	GCA_023651495.1	106598	2022	Italy	39.2615	16.5158	Campania	Water buffalo	Bubalus bubalis		D
106514_2022_Italy	SAMN28693210	GCA_023651515.1	106514	2022	Italy	39.2615	16.5158	Campania	Water buffalo	Bubalus bubalis		D
104081_2022_Italy	SAMN28693189	GCA_023651535.1	104081	2022	Italy	39.2615	16.5158	Campania	Water buffalo	Bubalus bubalis		D
87773_2022_Italy	SAMN28690566	GCA_023651555.1	87773	2022	Italy	39.2615	16.5158	Campania	Water buffalo	Bubalus bubalis		D
87291_2022_Italy	SAMN28690499	GCA_023651575.1	87291	2022	Italy	39.2615	16.5158	Campania	Water buffalo	Bubalus bubalis		D
83242_2022_Italy	SAMN28690480	GCA_023651595.1	83242	2022	Italy	39.2615	16.5158	Campania	Water buffalo	Bubalus bubalis		D
78992_2022_Italy	SAMN28690479	GCA_023651615.1	78992	2022	Italy	39.2615	16.5158	Campania	Water buffalo	Bubalus bubalis		D
77193_2022_Italy	SAMN28690478	GCA_023651635.1	77193	2022	Italy	39.2615	16.5158	Campania	Water buffalo	Bubalus bubalis		D
73458_2022_Italy	SAMN28690474	GCA_023651655.1	73458	2022	Italy	39.2615	16.5158	Campania	Water buffalo	Bubalus bubalis		D
69849_2022_Italy	SAMN28690473	GCA_023651675.1	69849	2022	Italy	39.2615	16.5158	Campania	Water buffalo	Bubalus bubalis		D
69841_2022_Italy	SAMN28690472	GCA_023651695.1	69841	2022	Italy	39.2615	16.5158	Campania	Water buffalo	Bubalus bubalis		D
57423_2022_Italy	SAMN28690471	GCA_023651805.1	57423	2022	Italy	39.2615	16.5158	Campania	Water buffalo	Bubalus bubalis		D
54519_2022_Italy	SAMN28690469	GCA_023651845.1	54519	2022	Italy	39.2615	16.5158	Campania	Water buffalo	Bubalus bubalis		D
45597_2022_Italy	SAMN28690463	GCA_023704275.1	45597	2022	Italy	39.2615	16.5158	Campania	Water buffalo	Bubalus bubalis		D
BCCN-02-45_2002_India	SAMN31765350	SRR22388585	BCCN 02-45	2002	India	28.4034	79.4253	Asia	Water buffalo	Bubalus bubalis		D
RB51_2021_Italy	SAMN25735938	SRR17954430	RB51	2021	Italy	39.2615	16.5158	Europe	Water buffalo	Bubalus bubalis		D
baboCR202_2018_CostaRica	SAMEA5816428	ERR3454421	baboCR202	2018	Costa Rica	10.4517	-84.1212	North America	Water buffalo	Bubalus bubalis		D
baboCR203_2018_CostaRica	SAMEA5816429	ERR3454422	baboCR203	2018	Costa Rica	10.4517	-84.1212	North America	Water buffalo	Bubalus bubalis		D
baboCR209_2018_CostaRica	SAMEA5816430	ERR3454423	baboCR209	2018	Costa Rica	10.4517	-84.1212	North America	Water buffalo	Bubalus bubalis		D
18RB17245_2017_Egypt	SAMN15701929	SRR12368047	18RB17245	2017	Egypt	26.5916	29.8052	Africa	Water buffalo	Bubalus bubalis		D
SH21_2019_Egypt	SAMN19959577	SRR15047631	SH21	2019	Egypt	26.5916	29.8052	Africa	Water buffalo	Bubalus bubalis		D
HEA155_2017_Egypt	SAMN19959562	SRR15047646	HEA155	2017	Egypt	26.5916	29.8052	Africa	Water buffalo	Bubalus bubalis		D
15697_2017_Egypt	SAMN19959542	SRR15047666	15697	2017	Egypt	26.5916	29.8052	Africa	Water buffalo	Bubalus bubalis		D
15649_2017_Egypt	SAMN19959541	SRR15047667	15649	2017	Egypt	26.5916	29.8052	Africa	Water buffalo	Bubalus bubalis		D
BCCN-93-27_1993_Sudan	SAMN31765334	SRR22388603	BCCN 93-27	1993	Sudan	16.3075	30.2895	Africa	Camel	Camelus dromedarius		B
I-25_1958_Russia	SAMN17050269	GCA_016483965.1	I-25	1958	Russia	51.5952	45.9574	Irkutsk Region	Dog	Canis lupus familiaris		C
I-67_1961_Russia	SAMN17050273	GCA_016483975.1	I-67	1961	Russia	51.5952	45.9574	Irkutsk Region	Dog	Canis lupus familiaris		C
BCCN-80-133_1980_Belgium	SAMN31765337	SRR22388600	BCCN 80-133	1980	Belgium	50.8834	4.24033	Europe	Dog	Canis lupus familiaris		C
7430_2015_Egypt	SAMN19959537	SRR15047671	7430	2015	Egypt	26.5916	29.8052	Africa	Dog	Canis lupus familiaris		D
ML5_2017_India	SAMN09273431	GCA_003194885.1	ML5	2017	India	28.4034	79.4253	Meghalaya	Caprine	Capra hircus		D
F2-06-8_2006_Portugal	SAMN00811174	SRR646253	F2/06-8	2006	Portugal	39.5156	-8.65257		Caprine	Capra hircus		D
levi_gila_1957_Israel	SAMN00811184	SRR647089	levi_gila	1957	Israel	31.0445	34.8591		Caprine	Capra hircus		D
64-108_1964_India	SAMN00811203	SRR647566	64/108	1964	India	28.4034	79.4253		Caprine	Capra hircus		D
16M__USA		GCA_000740415.1	16M		USA				Caprine	Capra hircus	Outgroup
7429_2015_Egypt	SAMN19959536	SRR15047672	7429	2015	Egypt	26.5916	29.8052	Africa	Cat	Felis catus		D
B02-0123_2002_USA	SAMN02841001	SRR1371308	B02-0123	2002	USA	39.8348	-99.4339		Elk	Cervus canadensis		D
B02-0219_2002_USA	SAMN02841003	SRR1371310	B02-0219	2002	USA	39.8348	-99.4339		Elk	Cervus canadensis		D
B01-0638_2001_USA	SAMN04393426	SRR3096330	B01-0638	2001	USA	43.5122	-114.301	Idaho	Elk	Cervus canadensis		D
B01-0642_2001_USA	SAMN04393427	SRR3096331	B01-0642	2001	USA	43.5122	-114.301	Idaho	Elk	Cervus canadensis		D
B02-0246_2002_USA	SAMN04393437	SRR3096341	B02-0246	2002	USA	43.5122	-114.301	Idaho	Elk	Cervus canadensis		D
B02-0268_2002_USA	SAMN04393438	SRR3096342	B02-0268	2002	USA	43.5122	-114.301	Idaho	Elk	Cervus canadensis		D
B-02W2693_2002_USA	SAMN04393439	SRR3096343	B-02W2693	2002	USA	42.9935	-107.829	Wyoming	Elk	Cervus canadensis		D
B03-0202_2003_USA	SAMN04393441	SRR3096345	B03-0202	2003	USA	43.5122	-114.301	Idaho	Elk	Cervus canadensis		D
B04-0003_2003_USA	SAMN04393442	SRR3096346	B04-0003	2003	USA	43.5122	-114.301	Idaho	Elk	Cervus canadensis		D
B04-0196_2004_USA	SAMN04393446	SRR3096350	B04-0196	2004	USA	43.5122	-114.301	Idaho	Elk	Cervus canadensis		D
B04-0224_2004_USA	SAMN04393447	SRR3096351	B04-0224	2004	USA	42.9935	-107.829	Wyoming	Elk	Cervus canadensis		D
B04-0225_2004_USA	SAMN04393448	SRR3096352	B04-0225	2004	USA	42.9935	-107.829	Wyoming	Elk	Cervus canadensis		D
B05-0014_2004_USA	SAMN04393449	SRR3096353	B05-0014	2004	USA	42.9935	-107.829	Wyoming	Elk	Cervus canadensis		D
B05-0756_2005_USA	SAMN04393453	SRR3096357	B05-0756	2005	USA	43.5122	-114.301	Idaho	Elk	Cervus canadensis		D
B05-0908_2005_USA	SAMN04393454	SRR3096358	B05-0908	2005	USA	46.8607	-109.526	Montana	Elk	Cervus canadensis		D
B-07-3128_2007_USA	SAMN04393460	SRR3096364	B-07-3128	2007	USA	42.9935	-107.829	Wyoming	Elk	Cervus canadensis		D
B08-0151_2008_USA	SAMN04393462	SRR3096366	B08-0151	2008	USA	46.8607	-109.526	Montana	Elk	Cervus canadensis		D
B08-0187_2008_USA	SAMN04393463	SRR3096367	B08-0187	2008	USA	46.8607	-109.526	Montana	Elk	Cervus canadensis		D
B09-0005_2008_USA	SAMN04393474	SRR3096378	B09-0005	2008	USA	42.9935	-107.829	Wyoming	Elk	Cervus canadensis		D
B09-0007_2009_USA	SAMN04393475	SRR3096379	B09-0007	2009	USA	42.9935	-107.829	Wyoming	Elk	Cervus canadensis		D
B09-0008_2008_USA	SAMN04393476	SRR3096380	B09-0008	2008	USA	42.9935	-107.829	Wyoming	Elk	Cervus canadensis		D
B09-0276_2009_USA	SAMN04393478	SRR3096382	B09-0276	2009	USA	46.8607	-109.526	Montana	Elk	Cervus canadensis		D
B09-0286_2009_USA	SAMN04393479	SRR3096383	B09-0286	2009	USA	46.8607	-109.526	Montana	Elk	Cervus canadensis		D
B09-0295_2009_USA	SAMN04393480	SRR3096384	B09-0295	2009	USA	46.8607	-109.526	Montana	Elk	Cervus canadensis		D
B09-0443_2009_USA	SAMN04393481	SRR3096385	B09-0443	2009	USA	46.8607	-109.526	Montana	Elk	Cervus canadensis		D
B10-0091_2009_USA	SAMN04393485	SRR3096389	B10-0091	2009	USA	46.8607	-109.526	Montana	Elk	Cervus canadensis		D
B10-0118_2009_USA	SAMN04393486	SRR3096390	B10-0118	2009	USA	46.8607	-109.526	Montana	Elk	Cervus canadensis		D
B10-0203_2009_USA	SAMN04393488	SRR3096392	B10-0203	2009	USA	46.8607	-109.526	Montana	Elk	Cervus canadensis		D
B-10021001_2010_USA	SAMN04393489	SRR3096393	B-10021001	2010	USA	42.9935	-107.829	Wyoming	Elk	Cervus canadensis		D
B10-0252_2009_USA	SAMN04393490	SRR3096394	B10-0252	2009	USA	46.8607	-109.526	Montana	Elk	Cervus canadensis		D
B10-0273_2009_USA	SAMN04393491	SRR3096395	B10-0273	2009	USA	46.8607	-109.526	Montana	Elk	Cervus canadensis		D
B10-0325_2009_USA	SAMN04393492	SRR3096396	B10-0325	2009	USA	46.8607	-109.526	Montana	Elk	Cervus canadensis		D
B10-0514_2009_USA	SAMN04393495	SRR3096399	B10-0514	2009	USA	46.8607	-109.526	Montana	Elk	Cervus canadensis		D
B10-0517_2009_USA	SAMN04393496	SRR3096400	B10-0517	2009	USA	46.8607	-109.526	Montana	Elk	Cervus canadensis		D
B10-0529_2009_USA	SAMN04393497	SRR3096401	B10-0529	2009	USA	46.8607	-109.526	Montana	Elk	Cervus canadensis		D
B10-0566_2010_USA	SAMN04393498	SRR3096402	B10-0566	2010	USA	46.8607	-109.526	Montana	Elk	Cervus canadensis		D
B10-0584_2010_USA	SAMN04393499	SRR3096403	B10-0584	2010	USA	46.8607	-109.526	Montana	Elk	Cervus canadensis		D
B-10061002_2010_USA	SAMN04393500	SRR3096404	B-10061002	2010	USA	42.9935	-107.829	Wyoming	Elk	Cervus canadensis		D
B-102110002TD_2010_USA	SAMN04393505	SRR3096409	B-102110002TD	2010	USA	42.9935	-107.829	Wyoming	Elk	Cervus canadensis		D
B11-0131_2010_USA	SAMN04393506	SRR3096410	B11-0131	2010	USA	46.8607	-109.526	Montana	Elk	Cervus canadensis		D
B11-0140_2007_USA	SAMN04393507	SRR3096411	B11-0140	2007	USA	42.9935	-107.829	Wyoming	Elk	Cervus canadensis		D
B11-0142_1999_USA	SAMN04393509	SRR3096413	B11-0142	1999	USA	42.9935	-107.829	Wyoming	Elk	Cervus canadensis		D
B11-0143_2000_USA	SAMN04393510	SRR3096414	B11-0143	2000	USA	42.9935	-107.829	Wyoming	Elk	Cervus canadensis		D
B11-0144_2001_USA	SAMN04393511	SRR3096415	B11-0144	2001	USA	42.9935	-107.829	Wyoming	Elk	Cervus canadensis		D
B11-0145_2006_USA	SAMN04393512	SRR3096416	B11-0145	2006	USA	42.9935	-107.829	Wyoming	Elk	Cervus canadensis		D
B11-0146_2006_USA	SAMN04393513	SRR3096417	B11-0146	2006	USA	42.9935	-107.829	Wyoming	Elk	Cervus canadensis		D
B11-0147_2006_USA	SAMN04393514	SRR3096418	B11-0147	2006	USA	42.9935	-107.829	Wyoming	Elk	Cervus canadensis		D
B11-0148_2007_USA	SAMN04393515	SRR3096419	B11-0148	2007	USA	42.9935	-107.829	Wyoming	Elk	Cervus canadensis		D
B11-0150_2008_USA	SAMN04393516	SRR3096420	B11-0150	2008	USA	42.9935	-107.829	Wyoming	Elk	Cervus canadensis		D
B11-0153_2008_USA	SAMN04393517	SRR3096421	B11-0153	2008	USA	42.9935	-107.829	Wyoming	Elk	Cervus canadensis		D
B11-0154_2008_USA	SAMN04393518	SRR3096422	B11-0154	2008	USA	42.9935	-107.829	Wyoming	Elk	Cervus canadensis		D
B11-0159_2009_USA	SAMN04393519	SRR3096423	B11-0159	2009	USA	42.9935	-107.829	Wyoming	Elk	Cervus canadensis		D
B11-0160_2009_USA	SAMN04393520	SRR3096424	B11-0160	2009	USA	42.9935	-107.829	Wyoming	Elk	Cervus canadensis		D
B11-0268_2009_USA	SAMN04393536	SRR3096440	B11-0268	2009	USA	42.9935	-107.829	Wyoming	Elk	Cervus canadensis		D
B11-0270_2009_USA	SAMN04393537	SRR3096441	B11-0270	2009	USA	42.9935	-107.829	Wyoming	Elk	Cervus canadensis		D
B11-0271_2010_USA	SAMN04393538	SRR3096442	B11-0271	2010	USA	42.9935	-107.829	Wyoming	Elk	Cervus canadensis		D
B11-0273_2010_USA	SAMN04393539	SRR3096443	B11-0273	2010	USA	42.9935	-107.829	Wyoming	Elk	Cervus canadensis		D
B11-0277_2010_USA	SAMN04393540	SRR3096444	B11-0277	2010	USA	42.9935	-107.829	Wyoming	Elk	Cervus canadensis		D
B-11031001_2010_USA	SAMN04393541	SRR3096445	B-11031001	2010	USA	42.9935	-107.829	Wyoming	Elk	Cervus canadensis		D
B-11121001_2010_USA	SAMN04393552	SRR3096456	B-11121001	2010	USA	42.9935	-107.829	Wyoming	Elk	Cervus canadensis		D
B12-0385_2012_USA	SAMN04393556	SRR3096460	B12-0385	2012	USA	46.8607	-109.526	Montana	Elk	Cervus canadensis		D
B12-0393_2012_USA	SAMN04393559	SRR3096463	B12-0393	2012	USA	46.8607	-109.526	Montana	Elk	Cervus canadensis		D
B12-0398_2012_USA	SAMN04393560	SRR3096464	B12-0398	2012	USA	42.9935	-107.829	Wyoming	Elk	Cervus canadensis		D
B12-0399_2012_USA	SAMN04393561	SRR3096465	B12-0399	2012	USA	42.9935	-107.829	Wyoming	Elk	Cervus canadensis		D
B12-0401_2012_USA	SAMN04393562	SRR3096466	B12-0401	2012	USA	42.9935	-107.829	Wyoming	Elk	Cervus canadensis		D
B12-0402_2012_USA	SAMN04393563	SRR3096467	B12-0402	2012	USA	42.9935	-107.829	Wyoming	Elk	Cervus canadensis		D
B12-0403_2012_USA	SAMN04393564	SRR3096468	B12-0403	2012	USA	42.9935	-107.829	Wyoming	Elk	Cervus canadensis		D
B12-0404_2012_USA	SAMN04393565	SRR3096469	B12-0404	2012	USA	42.9935	-107.829	Wyoming	Elk	Cervus canadensis		D
B12-0405_2012_USA	SAMN04393566	SRR3096470	B12-0405	2012	USA	42.9935	-107.829	Wyoming	Elk	Cervus canadensis		D
B12-0406_2012_USA	SAMN04393567	SRR3096471	B12-0406	2012	USA	42.9935	-107.829	Wyoming	Elk	Cervus canadensis		D
B12-0407_2012_USA	SAMN04393568	SRR3096472	B12-0407	2012	USA	42.9935	-107.829	Wyoming	Elk	Cervus canadensis		D
B12-0408_2012_USA	SAMN04393569	SRR3096473	B12-0408	2012	USA	42.9935	-107.829	Wyoming	Elk	Cervus canadensis		D
B12-0409_2012_USA	SAMN04393570	SRR3096474	B12-0409	2012	USA	42.9935	-107.829	Wyoming	Elk	Cervus canadensis		D
B12-0410_2012_USA	SAMN04393571	SRR3096475	B12-0410	2012	USA	42.9935	-107.829	Wyoming	Elk	Cervus canadensis		D
B12-0411_2012_USA	SAMN04393572	SRR3096476	B12-0411	2012	USA	42.9935	-107.829	Wyoming	Elk	Cervus canadensis		D
B12-0412_2012_USA	SAMN04393573	SRR3096477	B12-0412	2012	USA	42.9935	-107.829	Wyoming	Elk	Cervus canadensis		D
B12-0413_2012_USA	SAMN04393574	SRR3096478	B12-0413	2012	USA	42.9935	-107.829	Wyoming	Elk	Cervus canadensis		D
B12-0414_2012_USA	SAMN04393575	SRR3096479	B12-0414	2012	USA	42.9935	-107.829	Wyoming	Elk	Cervus canadensis		D
B12-0415_2012_USA	SAMN04393576	SRR3096480	B12-0415	2012	USA	42.9935	-107.829	Wyoming	Elk	Cervus canadensis		D
B12-0416_2012_USA	SAMN04393577	SRR3096481	B12-0416	2012	USA	42.9935	-107.829	Wyoming	Elk	Cervus canadensis		D
B12-0417_2012_USA	SAMN04393578	SRR3096482	B12-0417	2012	USA	42.9935	-107.829	Wyoming	Elk	Cervus canadensis		D
B12-0418_2012_USA	SAMN04393579	SRR3096483	B12-0418	2012	USA	42.9935	-107.829	Wyoming	Elk	Cervus canadensis		D
B-GF032306_2006_USA	SAMN04393605	SRR3096509	B-GF032306	2006	USA	42.9935	-107.829	Wyoming	Elk	Cervus canadensis		D
B-GF032709_2009_USA	SAMN04393606	SRR3096510	B-GF032709	2009	USA	42.9935	-107.829	Wyoming	Elk	Cervus canadensis		D
B10-0091_2010_USA	SAMN02092522	SRR849783	B10-0091	2010	USA	46.8607	-109.526	Montana	Elk	Cervus canadensis		D
B93-1491_1993_USA	SAMN04414855	SRR3102737	B93-1491	1993	USA	39.8348	-99.4339	North America	Elk	Cervus canadensis		D
NCTC7471_UK	SAMEA104338393	GCA_900446065.1	NCTC7471	Unknown	UK	54.7157	-1.92512		Environmental			D
babohCR65_CostaRica	SAMEA2266894	ERR471334	babohCR65	Unknown	Costa Rica	10.4517	-84.1212		Human	Homo sapiens		D
babohCR66_2013_CostaRica	SAMEA2266895	ERR471335	babohCR66	2013	Costa Rica	10.4517	-84.1212		Human	Homo sapiens		D
babohCR61_CostaRica	SAMEA2382531	ERR554817	babohCR61	Unknown	Costa Rica	10.4517	-84.1212		Human	Homo sapiens		D
babohCR71_2014_CostaRica	SAMEA2821528	ERR775240	babohCR71	2014	Costa Rica	10.4517	-84.1212		Human	Homo sapiens		D
134_2001_China	SAMN02469348	GCA_000298635.1	134	2001	China	34.6996	104.309		Human	Homo sapiens		D
BAB8416_2013_China	SAMN02712083	GCA_001043295.1	BAB8416	2013	China	34.6996	104.309	Baotou city of Inner Mongolia	Human	Homo sapiens		C
Br-a-1910-13-2013-Geo_2013_Georgia	SAMN05526409	GCA_001856195.1	Br.a-1910/13-2013-Geo	2013	Georgia	41.4822	44.7851	Senaki	Human	Homo sapiens		C
Br-a-1844-12-12-Geo_2012_Georgia	SAMN05526333	GCA_001856205.1	Br.a-1844/12/12-Geo	2012	Georgia	41.4822	44.7851	Vani	Human	Homo sapiens		C
Br-a-375-10-Geo_2010_Georgia	SAMN05526412	GCA_001856265.1	Br.a-375-10-Geo	2010	Georgia	41.4822	44.7851	Senaki	Human	Homo sapiens		C
NCTC3605_Ireland	SAMEA104338392	GCA_900446025.1	NCTC3605	Unknown	Ireland	54.3535	-6.65147	Dublin	Human	Homo sapiens		D
SRR1371362_RB51_USA	SAMN02841055	SRR1371362	RB51	Unknown	USA	39.8348	-99.4339		Human	Homo sapiens		D
B90-1280_1990_	SAMN04393602	SRR3096506	B90-1280	1990	Unknown				Human	Homo sapiens		D
CNGB-1011_2005_Argentina	SAMN01047743	SRR642187	CNGB 1011	2005	Argentina	-34.5997	-58.3819	Buenos Aires	Human	Homo sapiens		D
63-144_1963_France	SAMN00839719	SRR642792	63/144	1963	France	46.7323	2.01913		Human	Homo sapiens		C
65-63_1965_USA	SAMN00839706	SRR642794	65/63	1965	USA	39.8348	-99.4339		Human	Homo sapiens		D
CNGB-966_2005_Argentina	SAMN01047742	SRR642796	CNGB 966	2005	Argentina	-34.5997	-58.3819	Buenos Aires	Human	Homo sapiens		D
CNGB-759_2004_Argentina	SAMN01047741	SRR642802	CNGB 759	2004	Argentina	-34.5997	-58.3819	Buenos Aires	Human	Homo sapiens		D
CNGB-436_2000_Argentina	SAMN01047738	SRR642806	CNGB 436	2000	Argentina	-34.5997	-58.3819	Buenos Aires	Human	Homo sapiens		D
CNGB-308_1996_Argentina	SAMN01047739	SRR642813	CNGB 308	1996	Argentina	-34.5997	-58.3819	Buenos Aires	Human	Homo sapiens		D
CNGB-1432_2009_Argentina	SAMN01047744	SRR642816	CNGB 1432	2009	Argentina	-34.5997	-58.3819	Buenos Aires	Human	Homo sapiens		D
CNGB-752_2004_Argentina	SAMN01047740	SRR642828	CNGB 752	2004	Argentina	-34.5997	-58.3819	Buenos Aires	Human	Homo sapiens		D
84-26_1984_Mexico	SAMN00839698	SRR642835	84/26	1984	Mexico	23.7918	-101.546		Human	Homo sapiens		D
90-1280_1990_USA	SAMN02092516	SRR849714	90-1280	1990	USA	39.8348	-99.4339		Human	Homo sapiens		D
BCB034_2000_China	SAMN02469347	GCA_000292025.2	BCB034	2000	China	34.6996	104.309	China	Human	Homo sapiens		D
C-613_2017_Russia	SAMN10584495	GCA_003965945.1	C-613	2017	Russia	51.5952	45.9574	Russia	Human	Homo sapiens		C
IVRI-95_1995_India	SAMN10484931	GCA_003994435.1	IVRI/95	1995	India	28.4034	79.4253	Bijapur, Karnataka	Human	Homo sapiens		D
1552_1962_Russia	SAMN13386803	GCA_009733335.1	1552	1962	Russia	51.5952	45.9574	Russia	Human	Homo sapiens		C
C-551_2012_Russia	SAMN13386896	GCA_009733375.1	C-551	2012	Russia	51.5952	45.9574	Russia	Human	Homo sapiens		C
C-550_2012_Russia	SAMN13386894	GCA_009733365.1	C-550	2012	Russia	51.5952	45.9574	Russia	Human	Homo sapiens		C
I-12_1948_Russia	SAMN13386912	GCA_009733435.1	I-12	1948	Russia	51.5952	45.9574	Russia	Human	Homo sapiens		C
I-181_1982_Russia	SAMN13387000	GCA_009733495.1	I-181	1982	Russia	51.5952	45.9574	Russia	Human	Homo sapiens		C
134_2015_Iran	SAMEA11935847	ERR8027289	134	2015	Iran	32.0166	54.2842	Asia	Human	Homo sapiens		D
BCCN-03-33_2003_Mauritania	SAMN31765322	SRR22388587	BCCN 03-33	2003	Mauritania	20.2374	-10.5747	Africa	Human	Homo sapiens		B
BCCN-04-1_2004_Turkey	SAMN31765343	SRR22388593	BCCN 04-1	2004	Turkey	38.69	35.3451	Asia	Human	Homo sapiens		C
BCCN-77-79A_1977_France	SAMN31765338	SRR22388599	BCCN 77-79A	1977	France	46.7323	2.01913	Europe	Human	Homo sapiens		C
BCCN-82-27_1982_Rwanda	SAMN31765324	SRR22388579	BCCN 82-27	1982	Rwanda	-1.98196	29.9022	Africa	Human	Homo sapiens		B
CIIMS-NV-4_38571_India	SAMN11164561	SRR8749595	CIIMS-NV-4	2005-08-07	India	28.4034	79.4253	Asia	Human	Homo sapiens		D
babohCR168_2017_CostaRica	SAMEA5816431	ERR3454429	babohCR168	2017	Costa Rica	10.4517	-84.1212	North America	Human	Homo sapiens		D
babohCR174_2016_CostaRica	SAMEA5816432	ERR3454430	babohCR174	2016	Costa Rica	10.4517	-84.1212	North America	Human	Homo sapiens		D
babohCR175_2017_CostaRica	SAMEA5816433	ERR3454431	babohCR175	2017	Costa Rica	10.4517	-84.1212	North America	Human	Homo sapiens		D
babohCR176_2016_CostaRica	SAMEA5816434	ERR3454432	babohCR176	2016	Costa Rica	10.4517	-84.1212	North America	Human	Homo sapiens		D
babohCR177_2016_CostaRica	SAMEA5816435	ERR3454433	babohCR177	2016	Costa Rica	10.4517	-84.1212	North America	Human	Homo sapiens		D
babohCR178_2017_CostaRica	SAMEA5816436	ERR3454434	babohCR178	2017	Costa Rica	10.4517	-84.1212	North America	Human	Homo sapiens		D
babohCR179_2015_CostaRica	SAMEA5816437	ERR3454435	babohCR179	2015	Costa Rica	10.4517	-84.1212	North America	Human	Homo sapiens		D
babohCR180_2015_CostaRica	SAMEA5816438	ERR3454436	babohCR180	2015	Costa Rica	10.4517	-84.1212	North America	Human	Homo sapiens		D
babohCR181_2013_CostaRica	SAMEA5816439	ERR3454437	babohCR181	2013	Costa Rica	10.4517	-84.1212	North America	Human	Homo sapiens		D
babohCR182_2016_CostaRica	SAMEA5816440	ERR3454438	babohCR182	2016	Costa Rica	10.4517	-84.1212	North America	Human	Homo sapiens		D
babohCR195_2017_CostaRica	SAMEA5816441	ERR3454439	babohCR195	2017	Costa Rica	10.4517	-84.1212	North America	Human	Homo sapiens		D
babohCR196_2017_CostaRica	SAMEA5816442	ERR3454440	babohCR196	2017	Costa Rica	10.4517	-84.1212	North America	Human	Homo sapiens		D
21881_2019_Egypt	SAMN19959545	SRR15047663	21881	2019	Egypt	26.5916	29.8052	Africa	Human	Homo sapiens		D
21878_2019_Egypt	SAMN19959544	SRR15047664	21878	2019	Egypt	26.5916	29.8052	Africa	Human	Homo sapiens		D
94-1313_1994_USA	SAMN02092517	SRR849715	94-1313	1994	USA	39.8348	-99.4339		Llama	Lama glama		D
I-172_1974_Russia	SAMN17050295	GCA_016484145.1	I-172	1974	Russia	51.5952	45.9574	Republic of Buryatia	House mouse	Mus musculus		C
babNG9_Nigeria	SAMEA2382536	ERR554822	babNG9	Unknown	Nigeria	9.1517	9.75071		Unknown			B
babNG15_Nigeria	SAMEA2382537	ERR554823	babNG15	Unknown	Nigeria	9.1517	9.75071		Unknown			B
babNG19_Nigeria	SAMEA2382538	ERR554824	babNG19	Unknown	Nigeria	9.1517	9.75071		Unknown			B
babNG20_Nigeria	SAMEA2382539	ERR554825	babNG20	Unknown	Nigeria	9.1517	9.75071		Unknown			B
babSP68_1991_Spain	SAMEA2382540	ERR554826	babSP68	1991	Spain	37.9919	-1.13147		Unknown			C
babSP151_1996_Spain	SAMEA2382541	ERR554827	babSP151	1996	Spain	37.9919	-1.13147		Unknown			C
babSP283_2000_Spain	SAMEA2382542	ERR554828	babSP283	2000	Spain	37.9919	-1.13147		Unknown			C
baboNG1_2011_Nigeria	SAMEA2382544	ERR554830	baboNG1	2011	Nigeria	9.1517	9.75071		Unknown			B
baboNG2_2011_Nigeria	SAMEA2382545	ERR554831	baboNG2	2011	Nigeria	9.1517	9.75071		Unknown			B
S19_1923_USA	SAMN02604294	GCA_000018725.1	S19	1923	USA	39.8348	-99.4339		Unknown			D
bv-6-str-870_1959_Africa	SAMN02595275	GCA_000157675.1	bv. 6 str. 870	1959	Africa				Bovine			C
bv-3-str-Tulya_1958_Uganda	SAMN02595277	GCA_000157715.1	bv. 3 str. Tulya	1958	Uganda	1.58596	32.3254		Bovine			B
GCA_000158795.1_C68_1958_England	SAMN02595293	GCA_000158795.1	C68	1958	England	52.3555	-1.17432		Bovine			C
NCTC-8038_1949_	SAMN02595309	GCA_000160255.1	NCTC 8038	1949	Unknown				Unknown			D
B3196_1959_UK	SAMN02595354	GCA_000163115.1	B3196	1959	UK	54.7157	-1.92512		Bovine			C
2308-A_1940_USA	SAMN02472082	GCA_000182625.1	2308 A	1940	USA	39.8348	-99.4339		Bovine			D
BDW_	SAMN02767917	GCA_000740135.1	BDW	Unknown	Unknown				Unknown			D
BER_	SAMN02767934	GCA_000740155.1	BER	Unknown	Unknown				Unknown			B
NCTC10505_Africa	SAMN02769901	GCA_000740175.1	NCTC10505	Unknown	Africa				Bovine			C
GCA_000740195.1_C68_1958_England	SAMN02769911	GCA_000740195.1	C68	1958	England	52.3555	-1.17432		Bovine			C
GCA_000740215.1_870_1959_Africa	SAMN02770262	GCA_000740215.1	870	1959	Africa	14.8803	18.7854		Unknown			C
GCA_000740295.1_63-75_Africa	SAMN02767544	GCA_000740295.1	63/75	Unknown	Africa				Bovine			C
BFY_	SAMN02786918	GCA_000740315.1	BFY	Unknown	Unknown				Unknown			B
86-8-59_1959_UK	SAMN02770266	GCA_000740375.1	86/8/59	1959	UK	54.7157	-1.92512		Bovine			D
3196_UK	SAMN02769912	GCA_000740945.1	3196	Unknown	UK	54.7157	-1.92512		Bovine			C
BEU_	SAMN02767521	GCA_000742215.1	BEU	Unknown	Unknown				Unknown			C
292_1960_UK	SAMN02767940	GCA_000742275.1	292	1960	UK	54.7157	-1.92512		Unknown			D
GCA_001866335.1_RB51-AHVLA_USA	SAMN05969919	GCA_001866335.1	RB51-AHVLA	Unknown	USA	39.8348	-99.4339		Unknown			D
19BA_1951_Russia	SAMN09405586	GCA_003244395.1	19BA	1951	Russia	51.5952	45.9574	Saratov	Unknown			D
NCTC10093_England	SAMEA104307684	GCA_900446005.1	NCTC10093	Unknown	England	52.3555	-1.17432		Bovine			D
NCTC1478_1922_	SAMEA104338391	GCA_900446045.1	NCTC1478	1922	Unknown				Unknown			D
NCTC8038_1949_	SAMEA104338394	GCA_900446055.1	NCTC8038	1949	Unknown				Unknown			D
SRR1371294_2308_1940_USA	SAMN02840987	SRR1371294	2308	1940	USA	39.8348	-99.4339		Bovine			D
544_England	SAMN02840989	SRR1371296	544	Unknown	England	52.3555	-1.17432		Bovine			D
SRR1371298_RB51_USA	SAMN02840991	SRR1371298	RB51	Unknown	USA	39.8348	-99.4339		Unknown			D
1119-3_USA	SAMN05417883	SRR4038977	1119-3	Unknown	USA				Bovine			D
86-8-59_England	SAMN05417884	SRR4038978	86/8/59	Unknown	England	52.3555	-1.17432		Bovine			D
Tulya_1958_Uganda	SAMN05417885	SRR4038989	Tulya	1958	Uganda	1.58596	32.3254		Unknown			B
B3196_UK	SAMN05417886	SRR4039000	B3196	Unknown	UK	54.7157	-1.92512		Unknown			C
SRR4039003_870_1959_Africa	SAMN05417887	SRR4039003	870	1959	Africa				Bovine			C
SRR4039005_63-75_Africa	SAMN05417889	SRR4039005	63-75	Unknown	Africa				Bovine			C
63-138_1963_Germany	SAMN00839721	SRR642800	63/138	1963	Germany	51.0203	10.7195		Unknown			C
63-130_1963_Egypt	SAMN00839718	SRR642811	63/130	1963	Egypt	26.5916	29.8052		Unknown			C
355-78_1978_UK	SAMN00839720	SRR642812	355/78	1978	UK	54.7157	-1.92512		Unknown			C
67-781_1967_UK	SAMN00811238	SRR647091	67/781	1967	UK	54.7157	-1.92512		Unknown			D
65-157_1965_Uganda	SAMN00811236	SRR647567	65/157	1965	Uganda	1.58596	32.3254		Unknown			C
LEVI237_Israel	SAMN00811185	SRR647573	LEVI237	Unknown	Israel	31.0445	34.8591		Unknown			C
80-101_1980_Nigeria	SAMN00811161	SRR647575	80/101	1980	Nigeria	9.1517	9.75071		Unknown			B
F6-05-3_2005_Sudan	SAMN00811179	SRR647583	F6/05-3	2005	Sudan	16.3075	30.2895		Unknown			B
63-59_1963_Poland	SAMN00811192	SRR651188	63/59	1963	Poland	52.9529	19.216		Unknown			D
78-36_1978_	SAMN00811160	SRR651189	78/36	1978	Unknown				Bovine			B
65-110_1965_Nigeria	SAMN00811225	SRR651196	65/110	1965	Nigeria	9.1517	9.75071		Unknown			B
F6-05-4_2005_Sudan	SAMN00811180	SRR651203	F6/05-4	2005	Sudan	16.3075	30.2895		Unknown			B
F3-07-1_2007_Italy	SAMN00811176	SRR651205	F3/07-1	2007	Italy	39.2615	16.5158		Unknown			D
68-3396P_1968_USA	SAMN02092502	SRR849648	68-3396P	1968	USA	39.8348	-99.4339		Unknown			D
76-1413_1978_USA	SAMN02092503	SRR849651	76-1413	1978	USA	27.79	-81.5558	Florida	Unknown			D
825815_France	SAMN02334526	SRR960759	825815	Unknown	France	46.7323	2.01913		Unknown			D
03-2770-11_Brazil	SAMN02334524	SRR960771	03-2770-11	Unknown	Brazil	-8.74828	-55.9756		Unknown			D
03-4923-239-D_Turkey	SAMN02334518	SRR960772	03-4923-239-D	Unknown	Turkey	38.69	35.3451		Unknown			C
89-2646-1238_France	SAMN02334515	SRR960774	89-2646-1238	Unknown	France	46.7323	2.01913		Unknown			D
99-9971-135_Mongolia	SAMN02334511	SRR960775	99-9971-135	Unknown	Mongolia	46.6865	103.691		Unknown			C
99-9971-159_Mongolia	SAMN02334520	SRR960776	99-9971-159	Unknown	Mongolia	46.6865	103.691		Unknown			C
90-12178_France	SAMN02334523	SRR960781	90-12178	Unknown	France	46.7323	2.01913		Unknown			C
RB51_2005_USA	SAMN12837785	GCA_011801185.1	RB51	2005	USA	42.0551	-93.4254	Iowa	Unknown		Isolate of vaccine strain at NADC lab	D
825815__France	SAMN02334526	GCA_000479955.1	825815		France	46.7323	2.01913	France	Unknown			D
clpP_2019_China	SAMN12827000	GCA_008761575.1	clpP	2019	China	34.6996	104.309	Beijing	Unknown			D
68_1974_Ukraine	SAMN17078505	GCA_016107505.1	68	1974	Ukraine	48.9293	30.4548	Luhansk	Unknown			C
01-0352_2001_USA		35802.1	01-0352	2001	USA	38.5544	-98.334	Kansas	Bovine			D
01-0649_2001_USA		35802.103	01-0649	2001	USA	34.6843	-92.1765	Arkansas	Bovine			D
01-0650_2001_USA		35802.104	01-0650	2001	USA	34.6843	-92.1765	Arkansas	Bovine			D
02-0204_2002_USA		35802.105	02-0204	2002	USA	43.5122	-114.301	Idaho	Bovine			D
02-0209_2002_USA		35802.106	02-0209	2002	USA	38.2997	-92.6237	Missouri	Bovine			D
02-0210_2002_USA		35802.107	02-0210	2002	USA	38.2997	-92.6237	Missouri	Bovine			D
02-0211_2002_USA		35802.108	02-0211	2002	USA	38.2997	-92.6237	Missouri	Bovine			D
02-0212_2002_USA		35802.109	02-0212	2002	USA	38.2997	-92.6237	Missouri	Bovine			D
02-0226_2002_USA		35802.11	02-0226	2002	USA	38.2997	-92.6237	Missouri	Bovine			D
02-0227_2002_USA		35802.111	02-0227	2002	USA	38.2997	-92.6237	Missouri	Bovine			D
02-0228_2002_USA		35802.112	02-0228	2002	USA	38.2997	-92.6237	Missouri	Bovine			D
02-0229_2002_USA		35802.113	02-0229	2002	USA	38.2997	-92.6237	Missouri	Bovine			D
02-0291_2002_USA		35802.114	02-0291	2002	USA	31.3867	-99.0122	Texas	Bovine			D
03-2006_2002_USA		35802.115	03-2006	2002	USA	38.2997	-92.6237	Missouri	Bovine			D
03-0210_2003_USA		35802.116	03-0210	2003	USA	31.3867	-99.0122	Texas	Bovine			D
04-2020_2003_USA		35802.117	04-2020	2003	USA	31.3867	-99.0122	Texas	Bovine			D
04-2021_2003_USA		35802.118	04-2021	2003	USA	31.3867	-99.0122	Texas	Bovine			D
04-1960_2004_USA		35802.119	04-1960	2004	USA	42.9935	-107.829	Wyoming	Bovine			D
04-1967_2004_USA		35802.12	04-1967	2004	USA	42.9935	-107.829	Wyoming	Bovine			D
04-1983_2004_USA		35802.121	04-1983	2004	USA	42.9935	-107.829	Wyoming	Bovine			D
04-0309_2004_USA		35802.122	04-0309	2004	USA	38.2997	-92.6237	Missouri	Bovine			D
04-0552_2004_USA		35802.123	04-0552	2004	USA	31.3867	-99.0122	Texas	Bovine			D
05-0444_2004_USA		35802.124	05-0444	2004	USA	31.3867	-99.0122	Texas	Bovine			D
05-1065_2005_USA		35802.125	05-1065	2005	USA	31.3867	-99.0122	Texas	Bovine			D
05-1285_2005_USA		35802.126	05-1285	2005	USA	31.3867	-99.0122	Texas	Bovine			D
06-2027_2005_USA		35802.127	06-2027	2005	USA	43.5122	-114.301	Idaho	Bovine			D
10-2028_2009_USA		35802.128	10-2028	2009	USA	43.5122	-114.301	Idaho	Bovine			D
10-0474_2009_USA		35802.129	10-0474	2009	USA	43.5122	-114.301	Idaho	Bovine			D
12-0585S2_2012_USA		35802.13	12-0585S2	2012	USA	46.8607	-109.526	Montana	Bovine			D
12-0587S3_2012_USA		35802.131	12-0587S3	2012	USA	46.8607	-109.526	Montana	Bovine			D
12-0599S2_2012_USA		35802.132	12-0599S2	2012	USA	43.5122	-114.301	Idaho	Bovine			D
12-0602S2_2012_USA		35802.133	12-0602S2	2012	USA	46.8607	-109.526	Montana	Bovine			D
13-0088_2013_USA		35802.134	13-0088	2013	USA	46.8607	-109.526	Montana	Bovine			D
13-0088S2_2013_USA		35802.135	13-0088S2	2013	USA	46.8607	-109.526	Montana	Bovine			D
B10-0141_2009_USA		35802.19	B10-0141	2009	USA	43.5122	-114.301	Idaho	Bovine			D
B10-0655_2010_USA		35802.23	B10-0655	2010	USA	43.5122	-114.301	Idaho	Bovine			D
B01-0634_2001_USA		35802.3	B01-0634	2001	USA	34.6843	-92.1765	Arkansas	Bovine			D
B11-0206_2011_USA		35802.31	B11-0206	2011	USA	31.3867	-99.0122	Texas	Bovine			D
B11-0239_2011_USA		35802.34	B11-0239	2011	USA	31.3867	-99.0122	Texas	Bovine			D
B11-0240_2011_USA		35802.35	B11-0240	2011	USA	31.3867	-99.0122	Texas	Bovine			D
B12-0361_2012_USA		35802.7	B12-0361	2012	USA	43.5122	-114.301	Idaho	Bovine			D
B12-0364_2012_USA		35802.71	B12-0364	2012	USA	43.5122	-114.301	Idaho	Bovine			D
B93-0005_1993_USA		35802.84	B93-0005	1993	USA	41.4507	-99.0307	Nebraska	Bovine			D
B93-0054_1993_USA		35802.85	B93-0054	1993	USA	35.9023	-97.1155	Oklahoma	Bovine			D
B93-0073_1993_USA		35802.86	B93-0073	1993	USA	38.5544	-98.334	Kansas	Bovine			D
B93-0710_1993_USA		35802.89	B93-0710	1993	USA	37.3417	-84.6562	Kentucky	Bovine			D
B93-1191_1993_USA		35802.9	B93-1191	1993	USA	41.8118	-71.4102	Rhode Island	Bovine			D
B93-0608_1993_USA		644332.4	B93-0608	1993	USA	31.3867	-99.0122	Texas	Bovine			D
02-0039_2001_USA		644332.5	02-0039	2001	USA	31.3867	-99.0122	Texas	Bovine			D
02-0040_2001_USA		644332.6	02-0040	2001	USA	31.3867	-99.0122	Texas	Bovine			D
02-0041_2001_USA		644332.7	02-0041	2001	USA	31.3867	-99.0122	Texas	Bovine			D
02-0120_2002_USA		644332.8	02-0120	2002	USA	35.9023	-97.1155	Oklahoma	Bovine			D
02-0284_2002_USA		644332.9	02-0284	2002	USA	31.3867	-99.0122	Texas	Bovine			D
12-0332S2_2012_USA		644335.12	12-0332S2	2012	USA	43.5122	-114.301	Idaho	Bovine			D
SRR2182213_2308_1940_USA	SAMN02767381	SRR2182213	2308	1940	USA				Bovine			D
45-20_1940_USA	SAMN31765354	SRR22388581	45/20	1940	USA	39.8348	-99.4339	North America	Unknown			D
NI010_NorthernIreland	SAMN01994721	SRR314687	NI010	Unknown	Northern Ireland	54.7877	-6.49231		Unknown			D
NI016_NorthernIreland	SAMN01994722	SRR314689	NI016	Unknown	Northern Ireland	54.7877	-6.49231		Unknown			D
NI021_NorthernIreland	SAMN01994715	SRR314678	NI021	Unknown	Northern Ireland	54.7877	-6.49231		Unknown			D
NI259_NorthernIreland	SAMN01994720	SRR314688	NI259	Unknown	Northern Ireland	54.7877	-6.49231		Unknown			D
NI474_NorthernIreland	SAMN01994717	SRR314693	NI474	Unknown	Northern Ireland	54.7877	-6.49231		Unknown			D
NI486_NorthernIreland	SAMN01994719	SRR314682	NI486	Unknown	Northern Ireland	54.7877	-6.49231		Unknown			D
NI488_NorthernIreland	SAMN01994718	SRR314699	NI488	Unknown	Northern Ireland	54.7877	-6.49231		Unknown			D
146-11RK_2011_Spain	SAMEA5145036	ERR2938686	146-11RK	2011	Spain	37.9919	-1.13147		Unknown			D
ERR3218172_1977-2009_Brazil	SAMEA104338286	ERR3218172	ERR3218172	1977-2009	Brazil	-8.74828	-55.9756		Unknown			D
ERR3218173_1977-2009_Brazil	SAMEA104338287	ERR3218173	ERR3218173	1977-2009	Brazil	-8.74828	-55.9756		Unknown			D
ERR3218174_1977-2009_Brazil	SAMEA104338288	ERR3218174	ERR3218174	1977-2009	Brazil	-8.74828	-55.9756		Unknown			C
ERR3218175_1977-2009_Brazil	SAMEA104338289	ERR3218175	ERR3218175	1977-2009	Brazil	-8.74828	-55.9756		Unknown			C
ERR3218176_1977-2009_Brazil	SAMEA104338290	ERR3218176	ERR3218176	1977-2009	Brazil	-8.74828	-55.9756		Unknown			D
ERR3218178_1977-2009_Brazil	SAMEA104338293	ERR3218178	ERR3218178	1977-2009	Brazil	-8.74828	-55.9756		Unknown			C
ERR3218179_1977-2009_Brazil	SAMEA104338294	ERR3218179	ERR3218179	1977-2009	Brazil	-8.74828	-55.9756		Unknown			C
ERR3218180_1977-2009_Brazil	SAMEA104338295	ERR3218180	ERR3218180	1977-2009	Brazil	-8.74828	-55.9756		Unknown			D
ERR3218181_1977-2009_Brazil	SAMEA104338296	ERR3218181	ERR3218181	1977-2009	Brazil	-8.74828	-55.9756		Unknown			D
ERR3218182_1977-2009_Brazil	SAMEA104338297	ERR3218182	ERR3218182	1977-2009	Brazil	-8.74828	-55.9756		Unknown			C
ERR3218183_1977-2009_Brazil	SAMEA104338298	ERR3218183	ERR3218183	1977-2009	Brazil	-8.74828	-55.9756		Unknown			C
ERR3218184_1977-2009_Brazil	SAMEA104338299	ERR3218184	ERR3218184	1977-2009	Brazil	-8.74828	-55.9756		Unknown			D
ERR3218185_1977-2009_Brazil	SAMEA104338300	ERR3218185	ERR3218185	1977-2009	Brazil	-8.74828	-55.9756		Unknown			D
ERR3218186_1977-2009_Brazil	SAMEA104338301	ERR3218186	ERR3218186	1977-2009	Brazil	-8.74828	-55.9756		Unknown			D
ERR3218187_1977-2009_Brazil	SAMEA104338302	ERR3218187	ERR3218187	1977-2009	Brazil	-8.74828	-55.9756		Unknown			D
ERR3218188_1977-2009_Brazil	SAMEA104338303	ERR3218188	ERR3218188	1977-2009	Brazil	-8.74828	-55.9756		Unknown			D
ERR3218189_1977-2009_Brazil	SAMEA104338304	ERR3218189	ERR3218189	1977-2009	Brazil	-8.74828	-55.9756		Unknown			D
ERR3218190_1977-2009_Brazil	SAMEA104338305	ERR3218190	ERR3218190	1977-2009	Brazil	-8.74828	-55.9756		Unknown			D
ERR3218191_1977-2009_Brazil	SAMEA104338306	ERR3218191	ERR3218191	1977-2009	Brazil	-8.74828	-55.9756		Unknown			D
ERR3218192_1977-2009_Brazil	SAMEA104338307	ERR3218192	ERR3218192	1977-2009	Brazil	-8.74828	-55.9756		Unknown			D
ERR3218193_1977-2009_Brazil	SAMEA104338308	ERR3218193	ERR3218193	1977-2009	Brazil	-8.74828	-55.9756		Unknown			D
ERR3218194_1977-2009_Brazil	SAMEA104338309	ERR3218194	ERR3218194	1977-2009	Brazil	-8.74828	-55.9756		Unknown			C
ERR3218195_1977-2009_Brazil	SAMEA104338310	ERR3218195	ERR3218195	1977-2009	Brazil	-8.74828	-55.9756		Unknown			D
ERR3218196_1977-2009_Brazil	SAMEA104338311	ERR3218196	ERR3218196	1977-2009	Brazil	-8.74828	-55.9756		Unknown			D
ERR3218197_1977-2009_Brazil	SAMEA104338312	ERR3218197	ERR3218197	1977-2009	Brazil	-8.74828	-55.9756		Unknown			D
ERR3218198_1977-2009_Brazil	SAMEA104338313	ERR3218198	ERR3218198	1977-2009	Brazil	-8.74828	-55.9756		Unknown			D
ERR3218199_1977-2009_Brazil	SAMEA104338314	ERR3218199	ERR3218199	1977-2009	Brazil	-8.74828	-55.9756		Unknown			C
ERR3218200_1977-2009_Brazil	SAMEA104338315	ERR3218200	ERR3218200	1977-2009	Brazil	-8.74828	-55.9756		Unknown			C
ERR3218201_1977-2009_Brazil	SAMEA104338316	ERR3218201	ERR3218201	1977-2009	Brazil	-8.74828	-55.9756		Unknown			D
ERR3218202_1977-2009_Brazil	SAMEA104338317	ERR3218202	ERR3218202	1977-2009	Brazil	-8.74828	-55.9756		Unknown			D
ERR3218203_1977-2009_Brazil	SAMEA104338318	ERR3218203	ERR3218203	1977-2009	Brazil	-8.74828	-55.9756		Unknown			D
ERR3218204_1977-2009_Brazil	SAMEA104338319	ERR3218204	ERR3218204	1977-2009	Brazil	-8.74828	-55.9756		Unknown			D
ERR3218205_1977-2009_Brazil	SAMEA104338320	ERR3218205	ERR3218205	1977-2009	Brazil	-8.74828	-55.9756		Unknown			D
ERR3218206_1977-2009_Brazil	SAMEA104338321	ERR3218206	ERR3218206	1977-2009	Brazil	-8.74828	-55.9756		Unknown			D
ERR3218207_1977-2009_Brazil	SAMEA104338322	ERR3218207	ERR3218207	1977-2009	Brazil	-8.74828	-55.9756		Unknown			D
ERR3218208_1977-2009_Brazil	SAMEA104338323	ERR3218208	ERR3218208	1977-2009	Brazil	-8.74828	-55.9756		Unknown			D
ERR3218209_1977-2009_Brazil	SAMEA104338324	ERR3218209	ERR3218209	1977-2009	Brazil	-8.74828	-55.9756		Unknown			D
ERR3218210_1977-2009_Brazil	SAMEA104338325	ERR3218210	ERR3218210	1977-2009	Brazil	-8.74828	-55.9756		Unknown			D
ERR3218211_1977-2009_Brazil	SAMEA104338327	ERR3218211	ERR3218211	1977-2009	Brazil	-8.74828	-55.9756		Unknown			D
ERR3218212_1977-2009_Brazil	SAMEA104338328	ERR3218212	ERR3218212	1977-2009	Brazil	-8.74828	-55.9756		Unknown			D
ERR3218213_1977-2009_Brazil	SAMEA104338329	ERR3218213	ERR3218213	1977-2009	Brazil	-8.74828	-55.9756		Unknown			D
ERR3218214_1977-2009_Brazil	SAMEA104338330	ERR3218214	ERR3218214	1977-2009	Brazil	-8.74828	-55.9756		Unknown			D
ERR3218215_1977-2009_Brazil	SAMEA104338331	ERR3218215	ERR3218215	1977-2009	Brazil	-8.74828	-55.9756		Unknown			D
ERR3218216_1977-2009_Brazil	SAMEA104338332	ERR3218216	ERR3218216	1977-2009	Brazil	-8.74828	-55.9756		Unknown			D
ERR3218217_1977-2009_Brazil	SAMEA104338333	ERR3218217	ERR3218217	1977-2009	Brazil	-8.74828	-55.9756		Unknown			D
ERR3218218_1977-2009_Brazil	SAMEA104338334	ERR3218218	ERR3218218	1977-2009	Brazil	-8.74828	-55.9756		Unknown			D
ERR3218219_1977-2009_Brazil	SAMEA104338335	ERR3218219	ERR3218219	1977-2009	Brazil	-8.74828	-55.9756		Unknown			D
ERR3218220_1977-2009_Brazil	SAMEA104338336	ERR3218220	ERR3218220	1977-2009	Brazil	-8.74828	-55.9756		Unknown			D
ERR3218221_1977-2009_Brazil	SAMEA104338337	ERR3218221	ERR3218221	1977-2009	Brazil	-8.74828	-55.9756		Unknown			D
ERR3218222_1977-2009_Brazil	SAMEA104338338	ERR3218222	ERR3218222	1977-2009	Brazil	-8.74828	-55.9756		Unknown			D
ERR3218223_1977-2009_Brazil	SAMEA104338339	ERR3218223	ERR3218223	1977-2009	Brazil	-8.74828	-55.9756		Unknown			D
ERR3218224_1977-2009_Brazil	SAMEA104338340	ERR3218224	ERR3218224	1977-2009	Brazil	-8.74828	-55.9756		Unknown			D
ERR3218225_1977-2009_Brazil	SAMEA104338341	ERR3218225	ERR3218225	1977-2009	Brazil	-8.74828	-55.9756		Unknown			D
63-294_1963_Kenya	SAMN00811181	SRR647576	63/294	1963	Kenya	0.417897	38.1301		Unknown		OJO	A
07-0994-2411_Kenya	SAMN02334512	SRR960773	07-0994-2411	Unknown	Kenya	0.417897	38.1301		Unknown			A
baboCR33-sc-1781044_	SAMEA2266921	ERR471354	baboCR33-sc-1781044		Unknown				Unknown			D
babo213-sc-1781081_	SAMEA2266957	ERR473745	babo213-sc-1781081		Unknown				Unknown			D
SRR305196_	SAMN00009845	SRR305196	SRR305196		Unknown				Unknown			D
Br-a-1238-10-Geo_2010_Georgia	SAMN05526410	GCA_001856345.1	Br.a-1238-10-Geo	2010	Georgia	41.4822	44.7851	Marneuli	Sheep	Ovis aries		C
282_1966_Russia	SAMN15097892	GCA_016126205.1	282	1966	Russia	51.5952	45.9574	Stavropol region	Sheep	Ovis aries		C
Ba-GRC-O1s_Greece	SAMEA111482386	ERR10394924	Ba-GRC-O1s	Unknown	Greece	39.4896	22.5789	Europe	Sheep	Ovis aries		D
HEA50_2012_Egypt	SAMN19959573	SRR15047635	HEA50	2012	Egypt	26.5916	29.8052	Africa	Sheep	Ovis aries		D
HEA118_2015_Egypt	SAMN19959555	SRR15047652	HEA118	2015	Egypt	26.5916	29.8052	Africa	Sheep	Ovis aries		D
HEA113_2015_Egypt	SAMN19959554	SRR15047653	HEA113	2015	Egypt	26.5916	29.8052	Africa	Sheep	Ovis aries		D
21906_2019_Egypt	SAMN19959549	SRR15047658	21906	2019	Egypt	26.5916	29.8052	Africa	Sheep	Ovis aries		D
82-2330_1982_USA	SAMN02092505	SRR849684	82-2330	1982	USA	64.8649	-150.395	Alaska	Reindeer	Rangifer tarandus		D
BCCN-95-19_1995_France	SAMN31765348	SRR22388588	BCCN 95-19	1995	France	46.7323	2.01913	Europe	Chamois	Rupicapra rupicapra		D
LMN2_2013_India	SAMN02904714	GCA_000739325.1	LMN2	2013	India	28.4034	79.4253	Punjab	Swine	Sus domesticus		D
63-168_1963_Poland	SAMN00811159	SRR647569	63/168	1963	Poland	52.9529	19.216		Swine	Sus domesticus	Jerusalem swine	U
SRR15047626_RB51_2014_Egypt	SAMN19959535	SRR15047626	RB51	2014	Egypt	26.5916	29.8052	Africa	vaccine strain			D
5842_2014_Egypt	SAMN19959534	SRR15047627	5842	2014	Egypt	26.5916	29.8052	Africa	vaccine strain			D
SRR726438_RB51-AHVLA_USA	SAMN01047752	SRR726438	RB51-AHVLA	Unknown	USA	39.8348	-99.4339		vaccine strain			D
BCCN-3-30_2003_Croatia	SAMN31765345	SRR22388591	BCCN 3-30	2003	Croatia	45.0175	14.8546	Europe	Red fox	Vulpes vulpes		D
